# Supplementary material for: (1S,4S,5S,6R)-6-(4-Bromo­phen­yl)-5-nitro­bicyclo­[2.2.2]octan-2-one
Source: Acta Crystallogr Sect E Struct Rep Online. 2009 Jan 17;65(Pt 2):o326. doi: 10.1107/S1600536809001275 (PMC2968281; doi:10.1107/S1600536809001275)
Supplement: Supplementary file 2 [file e-65-0o326-Isup2.hkl]

# 
# h,k,l, Fc-squared, Fo-squared, sigma(Fo-squared) and status flag 
# 
data_I
_shelx_title ' cd28507 in P2(1)2(1)2(1)' 
_shelx_refln_list_code          4 
_shelx_F_calc_maximum      216.47 
_exptl_crystal_F_000       656.00 
_reflns_d_resolution_high  0.7828 
 
loop_ 
 _symmetry_equiv_pos_as_xyz 
 'x, y, z' 
 '-x+1/2, -y, z+1/2' 
 '-x, y+1/2, -z+1/2' 
 'x+1/2, -y+1/2, -z' 
 
_cell_length_a     6.4675 
_cell_length_b    10.0007 
_cell_length_c    20.1084 
_cell_angle_alpha  90.000 
_cell_angle_beta   90.000 
_cell_angle_gamma  90.000 
 
_shelx_F_squared_multiplier     1.000 
 
loop_ 
 _refln_index_h 
 _refln_index_k 
 _refln_index_l 
 _refln_F_squared_calc 
 _refln_F_squared_meas 
 _refln_F_squared_sigma 
 _refln_observed_status 
   2   0   0      145.73      157.14      8.10 o 
   4   0   0     7820.69     7891.70    172.33 o 
   6   0   0        8.51       27.94     14.35 o 
   1   1   0     3691.47     3653.44    220.53 o 
   2   1   0     8475.73     7667.69    292.17 o 
   3   1   0     3278.70     3258.13     27.99 o 
   4   1   0       10.13       11.19      5.57 o 
   5   1   0       63.66       69.59      8.86 o 
   6   1   0       52.36       50.86      9.29 o 
   7   1   0       47.93       50.78     14.25 o 
   8   1   0        9.01       -0.76     22.26 o 
   0   2   0       50.65       58.73      6.14 o 
   1   2   0    46859.07    40464.26   1134.81 o 
   2   2   0       37.84       42.51      4.23 o 
   3   2   0     7611.77     7628.51    415.63 o 
   4   2   0        3.19        7.06      6.28 o 
   5   2   0      764.98      800.67     18.79 o 
   6   2   0        2.10       11.81      8.68 o 
   7   2   0        1.96       -2.15     17.66 o 
   8   2   0       22.35       22.82     24.72 o 
   1   3   0     8456.53     9236.01    183.51 o 
   2   3   0     2651.48     2557.25    165.69 o 
   3   3   0     2181.42     2065.41     67.27 o 
   4   3   0      817.11      777.43     22.37 o 
   5   3   0       77.04       76.34     10.73 o 
   6   3   0      103.25      121.79     21.07 o 
   7   3   0       21.80       15.52     17.97 o 
   8   3   0       19.72       53.40     32.15 o 
   0   4   0    16290.62    18626.54    161.55 o 
   1   4   0      486.18      536.82     23.08 o 
   2   4   0        4.99       13.95      5.06 o 
   3   4   0       72.65       75.14      7.90 o 
   4   4   0     1973.75     2056.60     91.46 o 
   5   4   0       14.43       12.03     10.89 o 
   6   4   0      138.62      176.90     24.10 o 
   7   4   0       10.87       18.30     19.03 o 
   1   5   0      290.27      305.44     19.52 o 
   2   5   0     5177.90     5616.91    170.69 o 
   3   5   0     1136.38     1104.43     39.63 o 
   4   5   0       43.33       52.86     11.76 o 
   5   5   0       85.99       86.33     18.64 o 
   6   5   0      142.70      130.29     21.93 o 
   7   5   0      105.48      134.72     26.23 o 
   0   6   0        1.58        3.76     13.73 o 
   1   6   0     4467.45     4823.49    165.62 o 
   2   6   0        1.72        3.62      7.08 o 
   3   6   0      637.96      652.30     34.20 o 
   4   6   0       11.25       22.94     15.93 o 
   5   6   0     1119.89     1049.00    104.72 o 
   6   6   0       57.84       68.02     21.15 o 
   7   6   0       11.90        3.86     20.77 o 
   1   7   0      822.16      872.21     22.42 o 
   2   7   0       25.71       21.13      9.87 o 
   3   7   0      401.22      414.71     30.98 o 
   4   7   0      400.88      426.63     29.44 o 
   5   7   0       45.33       38.45     19.70 o 
   6   7   0       22.67       32.36     22.02 o 
   0   8   0     3057.02     3412.61     56.52 o 
   1   8   0      342.51      336.60     29.48 o 
   2   8   0      818.87      808.64     34.14 o 
   3   8   0       10.86        9.84     15.86 o 
   4   8   0      674.69      632.94     33.82 o 
   5   8   0       38.04       30.03     18.40 o 
   6   8   0       52.78       68.63     26.06 o 
   1   9   0       18.24        9.05      9.67 o 
   2   9   0      130.85      139.04     20.53 o 
   3   9   0      123.55      155.23     23.75 o 
   4   9   0        2.70       -0.18     18.12 o 
   5   9   0        5.10        2.73     18.23 o 
   0  10   0      232.73      213.76     31.56 o 
   1  10   0      613.75      623.58     52.09 o 
   2  10   0       29.41       35.72     18.46 o 
   3  10   0       51.45       44.19     21.69 o 
   4  10   0        0.90       -7.69     17.72 o 
   5  10   0      112.05      100.05     26.84 o 
   1  11   0       15.33        3.47     16.83 o 
   2  11   0       85.99      139.61     36.22 o 
   3  11   0       17.78       19.07     20.79 o 
   4  11   0       42.68       63.29     26.73 o 
   0  12   0       79.19       72.86     31.02 o 
   1  12   0       13.87       34.98     28.39 o 
   2  12   0       47.75       37.52     29.92 o 
   1   0   1     7326.86     6256.33    124.47 o 
   2   0   1    14280.27    14121.48    250.30 o 
   3   0   1      132.58      138.29      6.73 o 
   4   0   1     1760.47     1962.35     80.11 o 
   5   0   1      152.05      152.62      9.58 o 
   6   0   1      566.46      606.82     26.06 o 
   7   0   1        0.03       -5.25     10.25 o 
   8   0   1        1.44       15.46     27.97 o 
  -8   1   1        3.64        4.77     23.91 o 
  -7   1   1        5.75        6.33     10.12 o 
  -6   1   1      183.77      185.29     12.12 o 
  -5   1   1      556.44      561.74     28.52 o 
  -4   1   1      428.26      430.62     13.32 o 
  -3   1   1     1564.80     1736.66     49.60 o 
  -2   1   1     3448.50     3586.47     85.32 o 
  -1   1   1     2738.00     2956.99    120.32 o 
   0   1   1      300.93      383.31     21.44 o 
   1   1   1     3479.41     3643.38     76.58 o 
   2   1   1     3142.95     3377.40     95.42 o 
   3   1   1     1271.28     1437.29     17.69 o 
   4   1   1      493.46      463.02     11.97 o 
   5   1   1      529.22      560.47     16.29 o 
   6   1   1      140.78      154.59     12.09 o 
   7   1   1        6.67        6.83     13.88 o 
   8   1   1        4.32       10.70     18.44 o 
  -8   2   1        0.71       -1.35     21.63 o 
  -7   2   1      102.30      139.54     30.82 o 
  -6   2   1       62.55       56.18     11.36 o 
  -5   2   1      108.79      113.23     10.25 o 
  -4   2   1       18.43       35.74      7.32 o 
  -3   2   1     4444.19     4425.00    123.14 o 
  -2   2   1      921.75      816.23     41.39 o 
  -1   2   1     2344.67     2264.34     39.76 o 
   0   2   1     9952.85     9884.58     89.44 o 
   1   2   1     2077.22     2240.09     71.56 o 
   2   2   1      880.72      886.13     31.62 o 
   3   2   1     4187.20     4175.72    164.56 o 
   4   2   1       13.20       23.10      6.17 o 
   5   2   1      137.97      144.84     10.59 o 
   6   2   1       60.59       60.56     12.15 o 
   7   2   1       76.76      117.99     26.23 o 
   8   2   1        0.91       -9.84     28.01 o 
  -8   3   1        4.67       -1.01     24.21 o 
  -7   3   1        0.26        4.14     22.01 o 
  -6   3   1       98.44      122.09     15.59 o 
  -5   3   1      261.09      265.55     14.78 o 
  -4   3   1      696.80      660.90     29.98 o 
  -3   3   1      130.58      138.97     12.13 o 
  -2   3   1      794.26      780.42     49.93 o 
  -1   3   1     2301.39     2389.50     46.09 o 
   0   3   1    12695.12    13627.72    123.23 o 
   1   3   1     2038.06     2252.26     83.28 o 
   2   3   1      817.03      802.02     38.49 o 
   3   3   1       60.37       69.78      6.77 o 
   4   3   1      554.52      570.58     15.97 o 
   5   3   1      225.72      248.81     15.61 o 
   6   3   1       76.17       97.26     15.77 o 
   7   3   1        0.16      -11.94     17.83 o 
   8   3   1        2.28        5.62     29.87 o 
  -7   4   1        0.96        5.38     20.11 o 
  -6   4   1       52.82       57.00     19.00 o 
  -5   4   1        0.21        3.63     10.43 o 
  -4   4   1      160.75      159.15     14.34 o 
  -3   4   1      353.58      366.14     16.55 o 
  -2   4   1     2443.90     2493.95    125.27 o 
  -1   4   1      320.46      333.11     21.56 o 
   0   4   1     1780.54     1953.61     40.69 o 
   1   4   1      357.31      381.20     12.01 o 
   2   4   1     2562.02     2667.92     96.90 o 
   3   4   1      313.46      333.25     13.22 o 
   4   4   1      169.87      171.16     15.94 o 
   5   4   1        0.67       -0.32     13.53 o 
   6   4   1       45.17       61.83     18.61 o 
   7   4   1        1.56        4.16     18.29 o 
  -7   5   1        8.38       14.71     20.36 o 
  -6   5   1       22.31       26.49     18.25 o 
  -5   5   1      130.27      117.83     17.63 o 
  -4   5   1      248.39      246.80     17.03 o 
  -3   5   1       74.98       80.00      9.34 o 
  -2   5   1      282.12      285.78     20.68 o 
  -1   5   1     3471.09     3912.59    200.82 o 
   0   5   1     2196.47     2596.20     54.01 o 
   1   5   1     3405.95     3937.50     97.00 o 
   2   5   1      265.27      288.92     10.74 o 
   3   5   1       54.50       43.81      9.92 o 
   4   5   1      200.69      187.90     19.45 o 
   5   5   1      107.41      141.99     21.88 o 
   6   5   1       20.58       45.37     19.91 o 
   7   5   1        9.80       14.22     21.98 o 
  -7   6   1       24.87       30.66     23.09 o 
  -6   6   1        1.75        1.39     18.19 o 
  -5   6   1      107.74       82.79     19.08 o 
  -4   6   1      132.26      135.41     25.27 o 
  -3   6   1     1335.71     1323.84     65.67 o 
  -2   6   1       62.05       67.08      9.77 o 
  -1   6   1     3340.63     3811.87    189.76 o 
   0   6   1      427.80      473.72     16.38 o 
   1   6   1     3164.76     3591.21     95.12 o 
   2   6   1       85.67       93.44      9.70 o 
   3   6   1     1566.79     1600.80    163.64 o 
   4   6   1      127.84      131.98     19.09 o 
   5   6   1      102.01       90.45     20.16 o 
   6   6   1        2.17       23.77     18.89 o 
   7   6   1       16.35       16.00     23.92 o 
  -6   7   1       19.99       43.60     22.59 o 
  -5   7   1       64.16       69.94     19.45 o 
  -4   7   1       73.93       77.25     19.14 o 
  -3   7   1      143.59      148.43     15.52 o 
  -2   7   1       91.28       81.41     12.40 o 
  -1   7   1     1037.39     1018.78     44.35 o 
   0   7   1     1339.08     1387.25     64.23 o 
   1   7   1      835.42      865.34     42.47 o 
   2   7   1       83.58       94.70     10.82 o 
   3   7   1      191.94      224.39     22.52 o 
   4   7   1       57.52       96.98     20.31 o 
   5   7   1       38.60       52.41     19.92 o 
   6   7   1       30.07       36.28     21.99 o 
  -6   8   1       31.22       27.95     23.45 o 
  -5   8   1       43.47       56.22     21.32 o 
  -4   8   1        2.33       17.62     17.09 o 
  -3   8   1      163.60      162.10     21.68 o 
  -2   8   1     2272.04     2150.04     62.77 o 
  -1   8   1      329.30      310.31     33.42 o 
   0   8   1       17.92       27.45      8.63 o 
   1   8   1      360.84      369.21     17.97 o 
   2   8   1     2300.40     2385.09    157.73 o 
   3   8   1      179.67      202.81     22.79 o 
   4   8   1        6.10       13.54     18.75 o 
   5   8   1       40.43       28.43     20.98 o 
   6   8   1       23.27       34.96     25.10 o 
  -5   9   1       53.33       64.98     23.12 o 
  -4   9   1       42.73       32.51     21.77 o 
  -3   9   1       16.14       25.47     16.91 o 
  -2   9   1      247.66      237.37     24.20 o 
  -1   9   1      220.62      210.93     30.30 o 
   0   9   1      226.88      219.21     19.47 o 
   1   9   1      149.21      164.57     15.94 o 
   2   9   1      233.39      202.07     22.39 o 
   3   9   1       15.03       17.54     18.47 o 
   4   9   1       42.71       47.69     21.34 o 
   5   9   1       40.52       52.73     24.06 o 
  -5  10   1        0.38        9.79     22.23 o 
  -4  10   1       22.09       16.07     19.30 o 
  -3  10   1      179.25      172.90     25.09 o 
  -2  10   1       83.95       88.27     19.87 o 
  -1  10   1      352.05      291.37     36.33 o 
   0  10   1       33.23       26.59     16.13 o 
   1  10   1      354.27      367.74     23.85 o 
   2  10   1      107.15       84.77     21.79 o 
   3  10   1      133.73      129.05     24.11 o 
   4  10   1       21.96        7.12     19.21 o 
   5  10   1        1.35       -8.03     23.55 o 
  -4  11   1       43.31       37.96     22.01 o 
  -3  11   1       10.85       10.09     19.43 o 
  -2  11   1       56.02       57.78     20.88 o 
  -1  11   1       57.48       65.25     30.34 o 
   0  11   1      102.54      134.43     32.97 o 
   1  11   1       41.58       31.07     20.03 o 
   2  11   1       49.39       54.39     28.57 o 
   3  11   1       14.95       28.45     21.60 o 
   4  11   1       26.18       16.77     22.87 o 
  -2  12   1       84.57       73.63     34.28 o 
  -1  12   1        5.67       17.07     27.93 o 
   0  12   1        5.81        6.17     17.36 o 
   1  12   1        4.21       11.62     27.50 o 
   2  12   1       67.81       60.63     24.97 o 
   0   0   2     2550.65     2471.46     32.87 o 
   1   0   2     1749.68     1900.30     32.85 o 
   2   0   2      304.65      302.58      7.06 o 
   3   0   2     3822.72     4023.67     30.80 o 
   4   0   2     1161.32     1147.46     26.22 o 
   5   0   2        9.17        2.80      5.86 o 
   6   0   2       93.20      130.46     11.23 o 
   7   0   2       18.11       12.66     10.43 o 
   8   0   2        3.07        4.42     17.68 o 
  -7   1   2       55.87       75.13     13.22 o 
  -6   1   2      139.18      138.98     11.96 o 
  -5   1   2       21.20       24.94      7.50 o 
  -4   1   2      264.92      282.00     11.76 o 
  -3   1   2     2124.91     2138.40     43.49 o 
  -2   1   2     2688.85     2786.46    132.89 o 
  -1   1   2     2148.79     2386.44    133.24 o 
   0   1   2      114.63      114.32      4.79 o 
   1   1   2     2488.59     2650.97     51.80 o 
   2   1   2     2778.73     2916.43    112.03 o 
   3   1   2     1918.45     2036.68     21.98 o 
   4   1   2      253.71      272.90     10.08 o 
   5   1   2       30.54       30.71      7.52 o 
   6   1   2      125.82      133.17     12.02 o 
   7   1   2       59.01       72.40     19.61 o 
   8   1   2       46.98       65.68     20.51 o 
  -8   2   2       11.49       23.62     24.46 o 
  -7   2   2        9.10        6.52     14.30 o 
  -6   2   2      146.85      153.61     13.34 o 
  -5   2   2      653.98      685.08     19.59 o 
  -4   2   2      316.08      322.25     14.06 o 
  -3   2   2      490.98      498.08     18.04 o 
  -2   2   2     2606.49     2639.31     66.93 o 
  -1   2   2     6712.13     6145.78    178.83 o 
   0   2   2      262.44      269.84      8.85 o 
   1   2   2     5176.06     5344.10    108.46 o 
   2   2   2     2581.70     2792.43     56.14 o 
   3   2   2      664.59      681.46     13.17 o 
   4   2   2      318.44      283.18     36.32 o 
   5   2   2      582.79      610.52     31.04 o 
   6   2   2      143.02      147.54     16.14 o 
   7   2   2        9.85        8.35     15.90 o 
   8   2   2       11.45       15.26     19.76 o 
  -8   3   2       36.75       51.47     31.35 o 
  -7   3   2       62.02       75.48     30.85 o 
  -6   3   2       43.17       48.98     13.69 o 
  -5   3   2       81.80       69.06     11.23 o 
  -4   3   2     1138.69     1056.12     52.66 o 
  -3   3   2     1320.28     1301.83     61.55 o 
  -2   3   2     5687.79     5421.48    142.80 o 
  -1   3   2     4140.39     4099.77    154.97 o 
   0   3   2    11569.31    12711.92    271.13 o 
   1   3   2     3451.47     3984.29    151.40 o 
   2   3   2     5970.59     6002.97    246.47 o 
   3   3   2     1385.14     1471.26     52.12 o 
   4   3   2     1047.92     1019.58     20.39 o 
   5   3   2       64.83       75.97     11.51 o 
   6   3   2       25.08       13.32     13.53 o 
   7   3   2       67.64       88.29     16.97 o 
   8   3   2       30.13       13.10     28.69 o 
  -7   4   2        1.76       -5.15     24.04 o 
  -6   4   2       48.15       55.44     16.99 o 
  -5   4   2      194.67      178.35     17.29 o 
  -4   4   2     1121.51     1062.63     40.41 o 
  -3   4   2      173.28      164.55     12.46 o 
  -2   4   2     1007.57      998.78     26.16 o 
  -1   4   2     1220.59     1244.77     36.65 o 
   0   4   2     6533.17     7066.19    265.31 o 
   1   4   2     1180.33     1349.89     50.15 o 
   2   4   2      834.70      886.85     18.53 o 
   3   4   2      165.23      167.43      9.81 o 
   4   4   2      964.63     1013.68     28.83 o 
   5   4   2      183.01      194.95     21.90 o 
   6   4   2       82.08      102.22     20.91 o 
   7   4   2        1.09        7.32     20.27 o 
  -7   5   2       66.29       69.58     22.88 o 
  -6   5   2        1.86        3.93     17.11 o 
  -5   5   2        2.44        3.21     11.57 o 
  -4   5   2      252.24      214.46     25.80 o 
  -3   5   2     2648.39     2317.97     56.04 o 
  -2   5   2      914.30      895.36     40.10 o 
  -1   5   2     3487.71     4075.12    171.26 o 
   0   5   2     1682.27     1696.71    148.22 o 
   1   5   2     3795.84     4543.07    140.00 o 
   2   5   2      713.04      811.02     30.95 o 
   3   5   2     2608.28     2593.63    246.15 o 
   4   5   2      247.99      254.49     45.55 o 
   5   5   2        2.94        3.12     14.40 o 
   6   5   2        9.82       16.32     18.62 o 
   7   5   2       70.32       71.46     23.88 o 
  -7   6   2       11.96        7.95     22.17 o 
  -6   6   2       11.00        4.87     18.78 o 
  -5   6   2      240.93      259.88     37.55 o 
  -4   6   2       55.32       55.73     12.03 o 
  -3   6   2      436.84      419.08     16.64 o 
  -2   6   2      555.94      569.81     37.37 o 
  -1   6   2     2391.33     2450.95     45.96 o 
   0   6   2      246.10      236.39     17.05 o 
   1   6   2     2079.61     2293.57     78.02 o 
   2   6   2      538.50      542.67     21.00 o 
   3   6   2      370.78      383.79     26.84 o 
   4   6   2       45.95       38.99     16.09 o 
   5   6   2      223.15      292.17     28.40 o 
   6   6   2        6.68        6.65     19.02 o 
   7   6   2       12.38        9.03     23.82 o 
  -6   7   2       57.15       74.20     23.08 o 
  -5   7   2       66.03       64.47     19.47 o 
  -4   7   2      204.92      189.22     21.98 o 
  -3   7   2      596.22      580.83     24.25 o 
  -2   7   2     2000.29     1844.63     34.60 o 
  -1   7   2      109.18      119.17     15.22 o 
   0   7   2       11.05       35.19     22.65 o 
   1   7   2      155.10      163.94     11.32 o 
   2   7   2     2013.63     2080.32     44.00 o 
   3   7   2      497.44      477.01     48.01 o 
   4   7   2      214.60      247.55     24.30 o 
   5   7   2       75.75       94.29     23.49 o 
   6   7   2       67.22       80.95     23.83 o 
  -6   8   2       13.65       21.32     21.15 o 
  -5   8   2       12.39        7.87     17.73 o 
  -4   8   2      357.30      366.65     30.47 o 
  -3   8   2       87.53       95.42     18.15 o 
  -2   8   2       19.36       19.16     14.47 o 
  -1   8   2      436.49      473.27     25.70 o 
   0   8   2     1622.67     1780.62     34.01 o 
   1   8   2      390.72      405.42     23.54 o 
   2   8   2        8.71       13.33     11.23 o 
   3   8   2       87.03       89.83     19.12 o 
   4   8   2      281.54      269.22     26.73 o 
   5   8   2        9.30       16.03     19.96 o 
   6   8   2       16.03       26.49     23.65 o 
  -5   9   2       10.23        8.00     19.84 o 
  -4   9   2       70.72       39.60     18.94 o 
  -3   9   2      432.51      392.53     29.90 o 
  -2   9   2      282.98      271.85     24.58 o 
  -1   9   2      341.71      418.80     44.00 o 
   0   9   2      106.15       98.07     12.01 o 
   1   9   2      343.77      384.36     22.00 o 
   2   9   2      289.12      302.29     20.98 o 
   3   9   2      429.86      488.62     34.38 o 
   4   9   2       60.13       59.17     22.07 o 
   5   9   2       11.56        4.71     19.21 o 
  -5  10   2       27.99       24.22     25.29 o 
  -4  10   2       18.12       31.46     21.48 o 
  -3  10   2       82.73       61.02     19.81 o 
  -2  10   2       95.67       90.18     20.40 o 
  -1  10   2      270.90      246.78     34.66 o 
   0  10   2       23.30       13.40     16.77 o 
   1  10   2      243.93      256.58     20.05 o 
   2  10   2       83.40       87.72     22.01 o 
   3  10   2       85.98       93.84     23.42 o 
   4  10   2       18.17       19.64     20.83 o 
   5  10   2       19.66       23.39     25.13 o 
  -4  11   2       39.90       32.32     22.72 o 
  -3  11   2       47.13       29.45     19.72 o 
  -2  11   2      259.02      274.03     35.41 o 
  -1  11   2       41.95       53.12     26.62 o 
   0  11   2        0.02       11.40     17.26 o 
   1  11   2       34.36       57.28     20.65 o 
   2  11   2      285.01      320.69     44.69 o 
   3  11   2       40.60       36.75     21.35 o 
   4  11   2       40.64       33.28     24.85 o 
  -2  12   2        0.06        6.08     30.92 o 
  -1  12   2        7.10       14.53     28.14 o 
   1  12   2        3.07       -0.92     19.47 o 
   2  12   2        0.25       -2.16     20.85 o 
   1   0   3     3901.86     3975.77    182.09 o 
   2   0   3     8931.20     8301.22    151.25 o 
   3   0   3       13.50       22.26      4.67 o 
   4   0   3      217.27      201.03      9.70 o 
   5   0   3      175.00      185.41      9.97 o 
   6   0   3       18.21       13.74      8.86 o 
   7   0   3        0.02        6.02     13.81 o 
   8   0   3       71.12       85.06     21.64 o 
  -8   1   3       40.13       27.68     28.82 o 
  -7   1   3        4.96        1.76     12.06 o 
  -6   1   3      331.89      347.12     19.49 o 
  -5   1   3      450.29      471.92     16.93 o 
  -4   1   3     1867.45     1803.22     36.28 o 
  -3   1   3        2.94        8.17      5.21 o 
  -2   1   3     1039.23      962.47     16.67 o 
  -1   1   3     5476.40     5542.70     81.88 o 
   0   1   3    14421.65    13748.83    931.91 o 
   1   1   3     5279.66     5441.91     77.73 o 
   2   1   3      867.48      860.54     12.75 o 
   3   1   3        6.06        7.45      3.04 o 
   4   1   3     1818.59     1830.61     49.45 o 
   5   1   3      528.44      578.77     18.62 o 
   6   1   3      262.37      316.09     18.26 o 
   7   1   3        6.13        9.89     14.41 o 
   8   1   3       38.46       27.94     20.11 o 
  -8   2   3       24.93       29.74     23.66 o 
  -7   2   3       81.92       90.49     18.12 o 
  -6   2   3       94.78       84.44     13.00 o 
  -5   2   3       18.49        7.65      8.02 o 
  -4   2   3       50.17       56.77      8.12 o 
  -3   2   3     3781.05     3610.29    146.09 o 
  -2   2   3      101.25      103.80      7.66 o 
  -1   2   3    10719.99     9311.68    345.30 o 
   0   2   3     1180.40     1343.31     22.32 o 
   1   2   3    11054.39    11272.07    371.90 o 
   2   2   3       89.91       91.25      4.61 o 
   3   2   3     3958.83     3996.07    169.17 o 
   4   2   3       49.25       60.64      7.63 o 
   5   2   3       14.04        7.91      5.93 o 
   6   2   3       95.90      100.84     16.14 o 
   7   2   3       99.03      154.44     21.56 o 
   8   2   3       27.63       48.33     22.37 o 
  -7   3   3        0.99      -10.05     21.08 o 
  -6   3   3      143.66      163.78     14.35 o 
  -5   3   3     1052.02      986.25     24.14 o 
  -4   3   3      804.42      735.90     19.62 o 
  -3   3   3     1509.80     1556.83     97.57 o 
  -2   3   3     1043.05     1079.85     27.68 o 
  -1   3   3     2935.98     2621.66    117.19 o 
   0   3   3     1484.57     1588.24     47.91 o 
   1   3   3     2896.29     3058.21     71.02 o 
   2   3   3      946.84     1029.50     13.72 o 
   3   3   3     1510.59     1756.07     35.93 o 
   4   3   3      858.11      835.86     33.66 o 
   5   3   3      928.95      941.31     29.63 o 
   6   3   3      160.22      192.97     19.14 o 
   7   3   3        1.57       -3.55     15.36 o 
  -7   4   3        3.68       -2.24     22.52 o 
  -6   4   3      253.80      226.72     18.81 o 
  -5   4   3       90.26      100.33     12.33 o 
  -4   4   3      331.81      311.79     18.67 o 
  -3   4   3       42.28       48.28      8.24 o 
  -2   4   3     8201.75     8315.93     83.25 o 
  -1   4   3     1081.58     1109.20     39.30 o 
   0   4   3      286.62      327.27     12.20 o 
   1   4   3      967.33     1094.25     52.77 o 
   2   4   3     8348.63     9050.61    318.85 o 
   3   4   3       24.72       27.38      7.06 o 
   4   4   3      340.12      326.04     23.82 o 
   5   4   3       93.41      105.39     16.77 o 
   6   4   3      263.68      254.25     21.88 o 
   7   4   3        3.15        4.52     22.28 o 
  -7   5   3       25.13       26.61     19.95 o 
  -6   5   3       38.74       47.37     18.44 o 
  -5   5   3      844.75      790.95     26.53 o 
  -4   5   3      448.07      442.03     18.05 o 
  -3   5   3      363.99      353.60     14.71 o 
  -2   5   3       94.61      118.21     16.18 o 
  -1   5   3      815.04      808.08     54.79 o 
   0   5   3      478.32      491.41     15.67 o 
   1   5   3      951.53      990.93     38.13 o 
   2   5   3       94.18      116.26      8.65 o 
   3   5   3      368.98      362.26     70.94 o 
   4   5   3      351.25      377.05     28.10 o 
   5   5   3      917.47     1055.86     89.64 o 
   6   5   3       34.81       56.58     20.57 o 
   7   5   3       26.85       30.36     23.23 o 
  -7   6   3       67.79       84.56     24.44 o 
  -6   6   3       28.85       27.39     17.28 o 
  -5   6   3        0.36        4.69     15.50 o 
  -4   6   3       44.13       41.05     11.71 o 
  -3   6   3     1096.15     1034.70     27.47 o 
  -2   6   3      217.81      219.65     18.82 o 
  -1   6   3      500.31      543.03     23.82 o 
   0   6   3      154.62      158.54     10.01 o 
   1   6   3      439.79      491.06     18.98 o 
   2   6   3      195.36      208.51     20.92 o 
   3   6   3     1086.27     1193.24     49.33 o 
   4   6   3       35.30       30.84     15.28 o 
   5   6   3        0.31        5.48     16.27 o 
   6   6   3       29.53       37.97     33.44 o 
   7   6   3       77.04       90.56     28.02 o 
  -6   7   3       70.96       90.77     22.61 o 
  -5   7   3      102.68       81.22     21.42 o 
  -4   7   3      579.79      570.85     32.26 o 
  -3   7   3       16.53       19.90     11.34 o 
  -2   7   3      105.03      104.61     22.68 o 
  -1   7   3      400.06      416.90     23.63 o 
   0   7   3     1104.98     1172.58     34.75 o 
   1   7   3      290.59      289.11     20.90 o 
   2   7   3      139.32      135.74     14.20 o 
   3   7   3        2.84       10.35     14.74 o 
   4   7   3      622.95      676.28     66.83 o 
   5   7   3       72.15       78.09     22.99 o 
   6   7   3       90.03      119.72     26.88 o 
  -6   8   3       24.15       29.31     21.41 o 
  -5   8   3        2.25        5.59     18.19 o 
  -4   8   3      229.62      207.50     23.59 o 
  -3   8   3       22.93       20.05     12.51 o 
  -2   8   3      270.39      253.70     33.15 o 
  -1   8   3      121.31      133.10     17.88 o 
   0   8   3      173.55      164.43     14.87 o 
   1   8   3      103.52      110.46     13.77 o 
   2   8   3      190.43      208.05     16.75 o 
   3   8   3       39.33       40.16     17.63 o 
   4   8   3      236.78      256.28     32.77 o 
   5   8   3        4.00       -3.48     21.35 o 
   6   8   3       29.78       36.84     25.02 o 
  -5   9   3       95.96       94.03     24.51 o 
  -4   9   3      123.15      113.26     23.15 o 
  -3   9   3       25.79       19.23     16.83 o 
  -2   9   3       21.98       34.42     20.49 o 
  -1   9   3      554.79      573.93     29.50 o 
   0   9   3      278.01      296.22     19.64 o 
   1   9   3      586.72      624.82     25.52 o 
   2   9   3       14.44       11.69     12.65 o 
   3   9   3       31.24       20.68     18.62 o 
   4   9   3       98.30       89.50     23.56 o 
   5   9   3       96.83      113.19     27.57 o 
  -5  10   3        0.56        4.69     20.92 o 
  -4  10   3       21.78       14.29     20.01 o 
  -3  10   3      253.63      216.14     25.25 o 
  -2  10   3      155.96      110.37     30.11 o 
  -1  10   3       96.46      109.02     29.59 o 
   0  10   3        0.75       -3.42     16.23 o 
   1  10   3       72.31       77.85     16.72 o 
   2  10   3      164.79      167.93     24.89 o 
   3  10   3      258.81      288.02     30.18 o 
   4  10   3       29.75       32.25     21.91 o 
   5  10   3        0.79       -6.54     25.27 o 
  -4  11   3       61.63       65.42     25.11 o 
  -3  11   3      121.20       95.17     22.08 o 
  -2  11   3        5.24        4.58     16.13 o 
   0  11   3      382.94      333.41     50.71 o 
   1  11   3       24.74       32.54     20.11 o 
   2  11   3        7.90       -5.07     29.02 o 
   3  11   3      106.62      130.45     39.82 o 
   4  11   3       60.35       52.54     24.92 o 
  -2  12   3      153.27      136.87     37.72 o 
  -1  12   3       29.96       14.07     26.20 o 
   1  12   3       25.98        9.81     20.91 o 
   2  12   3      164.28      171.81     30.39 o 
   0   0   4      951.08      967.78     16.87 o 
   1   0   4       42.45       53.63      4.56 o 
   2   0   4     2075.92     2018.49     18.07 o 
   3   0   4      128.95      142.06      9.37 o 
   4   0   4     1183.01     1192.38     39.94 o 
   5   0   4       88.82       84.58     10.39 o 
   6   0   4      749.42      721.20     23.84 o 
   7   0   4        0.20      -12.16     15.10 o 
   8   0   4        4.28        1.67     18.02 o 
  -8   1   4       38.50       56.71     30.30 o 
  -7   1   4      144.40      134.56     16.15 o 
  -6   1   4      276.86      243.44     20.98 o 
  -5   1   4      190.86      179.73     14.48 o 
  -4   1   4      733.30      719.04     28.47 o 
  -3   1   4     1203.77     1144.76     23.11 o 
  -2   1   4     3217.44     3242.55    196.34 o 
  -1   1   4      860.64      904.42     27.82 o 
   0   1   4       82.01       73.91      3.85 o 
   1   1   4      457.81      504.59     19.79 o 
   2   1   4     2685.91     2831.51     43.82 o 
   3   1   4     1415.35     1307.86     49.54 o 
   4   1   4      677.15      714.00     16.38 o 
   5   1   4      209.54      197.81     11.40 o 
   6   1   4      289.81      311.42     34.64 o 
   7   1   4      124.87      138.80     18.92 o 
   8   1   4       48.62       41.28     21.55 o 
  -7   2   4        5.29        0.95     12.79 o 
  -6   2   4       48.38       54.14     13.11 o 
  -5   2   4     2095.08     2115.15     92.45 o 
  -4   2   4       45.48       52.15      8.32 o 
  -3   2   4      295.99      294.49     13.66 o 
  -2   2   4       74.41       76.68     10.61 o 
  -1   2   4     7014.30     7090.96    615.58 o 
   0   2   4      584.63      674.40     26.91 o 
   1   2   4     8653.81     8688.98    333.09 o 
   2   2   4       52.66       57.40      3.71 o 
   3   2   4      162.43      170.22      8.16 o 
   4   2   4       51.87       57.88      6.78 o 
   5   2   4     2261.88     2307.97    103.41 o 
   6   2   4       56.17       77.90     16.32 o 
   7   2   4        5.92        4.12     16.23 o 
   8   2   4       21.02       25.15     22.92 o 
  -7   3   4      133.88      150.51     21.76 o 
  -6   3   4      210.19      232.68     15.95 o 
  -5   3   4       41.27       39.90      9.80 o 
  -4   3   4       33.07       37.79      8.60 o 
  -3   3   4     1237.95     1170.52     45.22 o 
  -2   3   4      932.98      858.36     78.62 o 
  -1   3   4     1345.31     1342.72     32.36 o 
   0   3   4     2893.09     3098.68     89.13 o 
   1   3   4     1016.11     1047.29     16.62 o 
   2   3   4     1081.93     1072.27     16.90 o 
   3   3   4     1096.47     1173.42     15.52 o 
   4   3   4        9.79        9.25      7.79 o 
   5   3   4       39.17       39.93     14.04 o 
   6   3   4      245.28      271.51     22.22 o 
   7   3   4      143.78      149.08     20.64 o 
  -7   4   4        0.42       -3.21     23.91 o 
  -6   4   4      188.37      198.03     18.75 o 
  -5   4   4       31.74       43.75     10.58 o 
  -4   4   4     1732.92     1588.96    126.37 o 
  -3   4   4       41.46       37.10      9.28 o 
  -2   4   4     1167.83     1234.04     33.23 o 
  -1   4   4       94.23       95.20      5.70 o 
   0   4   4    11518.15    12151.30    342.91 o 
   1   4   4      105.02      107.89      8.95 o 
   2   4   4     1295.14     1368.51     53.72 o 
   3   4   4       26.12       33.14      6.67 o 
   4   4   4     1950.64     2016.15     65.01 o 
   5   4   4       42.44       61.42     14.07 o 
   6   4   4      153.82      188.77     20.86 o 
   7   4   4        1.15        3.58     17.05 o 
  -7   5   4        5.61       11.28     27.00 o 
  -6   5   4       54.38       58.65     18.26 o 
  -5   5   4      190.33      172.79     16.46 o 
  -4   5   4      185.23      162.91     13.94 o 
  -3   5   4      307.49      263.04     21.95 o 
  -2   5   4      227.40      215.21     18.22 o 
  -1   5   4     1131.87     1213.14     19.25 o 
   0   5   4     1318.85     1347.33     19.60 o 
   1   5   4     1028.34     1033.12     22.17 o 
   2   5   4      150.34      139.98      9.10 o 
   3   5   4      515.52      523.00     25.27 o 
   4   5   4      228.19      217.69     22.43 o 
   5   5   4      175.71      192.93     24.37 o 
   6   5   4       56.58       68.00     22.21 o 
   7   5   4       13.46       39.19     21.73 o 
  -7   6   4       37.50       37.05     21.75 o 
  -6   6   4        6.84        1.84     16.54 o 
  -5   6   4      173.33      181.25     17.55 o 
  -4   6   4        9.42       13.91     10.90 o 
  -3   6   4      329.25      346.51     20.71 o 
  -2   6   4      566.30      583.86     31.51 o 
  -1   6   4     1639.01     1792.23     30.46 o 
   0   6   4      139.22      146.46      9.87 o 
   1   6   4     1871.58     2031.85     73.50 o 
   2   6   4      549.17      539.97     45.35 o 
   3   6   4      386.33      410.82     26.01 o 
   4   6   4       11.60       10.62     16.08 o 
   5   6   4      136.26      177.59     25.28 o 
   6   6   4        3.08        7.83     19.84 o 
   7   6   4       36.10       33.20     25.70 o 
  -6   7   4       13.80       11.45     19.16 o 
  -5   7   4       67.58       72.73     18.69 o 
  -4   7   4       22.65       21.07     12.48 o 
  -3   7   4      193.54      168.14     19.33 o 
  -2   7   4      878.77      839.81     85.26 o 
  -1   7   4      383.10      421.70     19.11 o 
   0   7   4      221.62      229.44     13.00 o 
   1   7   4      289.14      315.20     17.69 o 
   2   7   4      987.61      955.49     44.42 o 
   3   7   4      294.99      300.94     20.67 o 
   4   7   4       45.19       44.57     19.39 o 
   5   7   4       62.55       57.89     26.12 o 
   6   7   4        7.72       12.00     23.31 o 
  -6   8   4       14.79       30.40     22.20 o 
  -5   8   4        1.69        6.84     16.68 o 
  -4   8   4      174.65      186.53     23.05 o 
  -3   8   4       81.25       88.50     14.69 o 
  -2   8   4      136.33      140.75     20.06 o 
  -1   8   4      202.78      219.15     16.60 o 
   0   8   4      994.09      968.83     42.95 o 
   1   8   4      166.42      172.46     13.54 o 
   2   8   4      179.39      188.68     16.40 o 
   3   8   4       88.06      115.55     16.03 o 
   4   8   4      193.52      208.77     26.35 o 
   5   8   4        0.33       -2.85     22.31 o 
   6   8   4       10.00       23.04     26.41 o 
  -5   9   4        1.45       -2.67     16.82 o 
  -4   9   4       36.50       34.77     17.85 o 
  -3   9   4      103.64       78.10     17.83 o 
  -2   9   4      108.19      142.22     33.19 o 
  -1   9   4      270.51      265.24     23.31 o 
   0   9   4      164.94      163.12     16.23 o 
   1   9   4      324.57      327.03     22.07 o 
   2   9   4      120.80      141.33     16.85 o 
   3   9   4       60.55       66.28     21.98 o 
   4   9   4       46.52       55.94     21.93 o 
   5   9   4        0.87       12.19     24.17 o 
  -4  10   4       12.22        9.12     18.14 o 
  -3  10   4      220.64      217.69     26.48 o 
  -1  10   4      236.37      225.52     36.22 o 
   0  10   4       24.11       27.39     14.28 o 
   1  10   4      248.88      266.17     21.48 o 
   2  10   4       47.06       53.49     20.11 o 
   3  10   4      224.95      254.08     30.03 o 
   4  10   4       13.55       27.49     23.27 o 
  -4  11   4        9.88       -3.00     30.12 o 
  -3  11   4        5.24        4.12     16.81 o 
  -2  11   4       62.53       39.26     26.67 o 
   0  11   4        8.46       18.67     25.81 o 
   1  11   4       40.65       46.99     16.89 o 
   2  11   4       25.27       13.47     16.04 o 
   3  11   4        7.67       21.63     35.78 o 
   4  11   4        3.90        5.31     26.62 o 
  -2  12   4       20.78       13.10     20.91 o 
   1  12   4       41.98       45.89     22.09 o 
   2  12   4       15.23       -2.60     22.79 o 
   1   0   5     1447.87     1414.13    109.42 o 
   2   0   5    10526.99     9712.70    349.24 o 
   3   0   5      511.59      489.17     12.66 o 
   4   0   5        8.26       13.26      6.63 o 
   5   0   5      503.56      441.60     18.96 o 
   6   0   5      960.65      904.78     28.05 o 
   7   0   5        9.38       16.88     18.28 o 
   8   0   5       19.35       47.77     22.34 o 
  -8   1   5        0.22       -6.52     17.94 o 
  -7   1   5       77.34       85.90     19.67 o 
  -6   1   5      205.73      181.93     15.51 o 
  -5   1   5      701.52      659.02     30.72 o 
  -4   1   5      727.49      620.76     49.46 o 
  -3   1   5     1238.29     1291.89     47.09 o 
  -2   1   5      666.18      633.06     25.48 o 
  -1   1   5     4394.59     4591.46    146.27 o 
   0   1   5     7632.18     7375.95    469.30 o 
   1   1   5     4295.26     4197.06    230.51 o 
   2   1   5      786.86      825.02     20.80 o 
   3   1   5     1190.48     1253.30     61.37 o 
   4   1   5      765.49      792.29     25.22 o 
   5   1   5      613.43      601.28     39.33 o 
   6   1   5      241.63      244.16     23.01 o 
   7   1   5       80.77       77.13     20.58 o 
   8   1   5        1.55        3.96     21.29 o 
  -8   2   5        6.07        6.76     28.31 o 
  -7   2   5      283.37      304.32     21.53 o 
  -6   2   5       43.35       50.16     12.29 o 
  -5   2   5     1014.43     1011.19     60.78 o 
  -4   2   5      394.67      379.96     15.40 o 
  -3   2   5     3995.35     3680.29     60.70 o 
  -2   2   5      182.84      185.05     13.93 o 
  -1   2   5     8334.23     8318.54     84.86 o 
   0   2   5     1427.44     1662.91     43.71 o 
   1   2   5     8289.16     7801.77    192.64 o 
   2   2   5      200.31      209.96     11.89 o 
   3   2   5     4312.21     4209.57    143.60 o 
   4   2   5      433.20      404.09     17.87 o 
   5   2   5      973.74      988.14     30.68 o 
   6   2   5       49.20       60.57     16.19 o 
   7   2   5      300.96      356.20     38.37 o 
   8   2   5        4.25       -3.46     22.80 o 
  -7   3   5        0.99        7.05     15.72 o 
  -6   3   5      201.41      231.71     18.22 o 
  -5   3   5      267.44      284.30     15.62 o 
  -4   3   5      767.03      744.32     20.03 o 
  -3   3   5      441.32      416.61     22.38 o 
  -2   3   5       58.08       52.95     11.03 o 
  -1   3   5     1982.49     2014.39     24.19 o 
   0   3   5     4078.77     4001.52     68.16 o 
   1   3   5     1670.44     1738.91     21.55 o 
   2   3   5       79.50       67.67      7.30 o 
   3   3   5      478.80      494.23     10.09 o 
   4   3   5      727.21      787.52     62.34 o 
   5   3   5      229.98      272.55     19.99 o 
   6   3   5      208.68      261.15     22.42 o 
   7   3   5        1.06        8.23     17.30 o 
  -7   4   5        1.12        2.62     23.24 o 
  -6   4   5      509.48      512.34     25.35 o 
  -5   4   5       85.45       81.08     11.37 o 
  -4   4   5      305.85      305.31     19.78 o 
  -3   4   5      274.92      279.60     19.29 o 
  -2   4   5     8555.38     8732.02    305.41 o 
  -1   4   5     1268.54     1349.49     22.14 o 
   0   4   5      753.89      748.49     14.07 o 
   1   4   5     1245.20     1342.92     36.30 o 
   2   4   5     8262.94     8850.14    225.23 o 
   3   4   5      334.95      336.69     23.05 o 
   4   4   5      308.54      368.31     20.56 o 
   5   4   5       87.69       97.41     17.02 o 
   6   4   5      492.18      538.45     29.31 o 
   7   4   5        1.41       -2.39     17.63 o 
  -7   5   5       53.21       50.71     29.75 o 
  -6   5   5       41.30       47.00     14.64 o 
  -5   5   5      289.08      295.56     17.52 o 
  -4   5   5      958.17      910.32     35.68 o 
  -3   5   5       94.37       91.40     11.59 o 
  -2   5   5       41.21       50.62      8.11 o 
  -1   5   5     1046.56     1027.96     28.51 o 
   0   5   5     2224.49     2163.38     25.16 o 
   1   5   5     1103.54     1080.56     30.16 o 
   2   5   5       12.74       16.95      8.87 o 
   3   5   5       80.08       92.48     11.29 o 
   4   5   5      923.49      998.91     89.10 o 
   5   5   5      321.91      347.71     23.67 o 
   6   5   5       36.50       40.21     20.43 o 
   7   5   5       56.50       79.12     27.10 o 
  -7   6   5       92.07      115.47     35.29 o 
  -6   6   5       79.05       71.89     20.91 o 
  -5   6   5       52.24       47.02     13.74 o 
  -4   6   5      151.28      133.47     12.82 o 
  -3   6   5     2228.67     1949.00     80.10 o 
  -2   6   5      210.84      219.21     20.33 o 
  -1   6   5     1415.36     1402.33     44.27 o 
   0   6   5     1226.46     1328.26     46.49 o 
   1   6   5     1492.71     1423.20     21.82 o 
   2   6   5      221.11      230.62     20.92 o 
   3   6   5     1931.51     1905.15    116.00 o 
   4   6   5      138.06      137.28     21.04 o 
   5   6   5       62.37       62.65     21.60 o 
   6   6   5       74.99       94.32     25.52 o 
   7   6   5       88.45      110.18     30.61 o 
  -6   7   5      114.95      132.12     24.19 o 
  -5   7   5      331.17      319.58     28.29 o 
  -4   7   5      204.43      191.03     17.02 o 
  -3   7   5      247.25      243.40     30.14 o 
  -2   7   5      135.61      143.29     18.77 o 
  -1   7   5      608.24      620.10     31.79 o 
   0   7   5     1441.15     1422.12     39.62 o 
   1   7   5      601.53      602.16     19.14 o 
   2   7   5      152.11      165.91     15.67 o 
   3   7   5      253.64      264.36     19.65 o 
   4   7   5      240.39      283.10     28.33 o 
   5   7   5      332.71      384.79     49.11 o 
   6   7   5      116.75      151.34     28.55 o 
  -6   8   5      131.14      113.43     25.55 o 
  -5   8   5       36.16       33.60     18.49 o 
  -4   8   5       49.04       49.89     20.01 o 
  -3   8   5       72.75       70.88     18.04 o 
  -2   8   5      969.27      996.19     64.70 o 
  -1   8   5       61.96       76.05     13.52 o 
   0   8   5      121.54      130.86     13.83 o 
   1   8   5       73.97       93.35     11.51 o 
   2   8   5      926.29      891.74     47.67 o 
   3   8   5       53.48       52.06     15.13 o 
   4   8   5       56.39       55.92     22.49 o 
   5   8   5       27.38       47.37     24.33 o 
   6   8   5      139.96      185.38     33.32 o 
  -5   9   5      100.81       96.31     22.43 o 
  -4   9   5      109.90       99.74     20.60 o 
  -3   9   5       21.97       19.13     16.96 o 
  -2   9   5       52.47       61.45     28.02 o 
  -1   9   5      285.30      322.58     26.74 o 
   0   9   5      241.30      224.18     17.91 o 
   1   9   5      336.78      349.35     22.11 o 
   2   9   5       39.85       38.47     14.22 o 
   3   9   5       32.61       32.83     16.35 o 
   4   9   5      129.82      134.80     26.91 o 
   5   9   5      109.82      128.38     28.21 o 
  -4  10   5        3.89       10.87     18.22 o 
  -3  10   5      237.10      186.56     24.32 o 
  -2  10   5        7.84       22.77     27.67 o 
  -1  10   5      224.52      248.94     39.60 o 
   0  10   5       96.09      101.78     16.57 o 
   1  10   5      202.22      211.50     20.38 o 
   2  10   5        5.13        4.58     15.45 o 
   3  10   5      311.99      328.20     32.20 o 
   4  10   5        1.38      -10.86     21.85 o 
  -3  11   5       12.92        8.05     19.03 o 
  -2  11   5       11.15       10.31     23.15 o 
  -1  11   5       94.90       76.25     30.43 o 
   0  11   5       30.28       43.90     27.00 o 
   1  11   5       85.07       64.47     17.06 o 
   2  11   5       18.37       25.21     17.12 o 
   3  11   5       22.55       11.20     33.84 o 
  -2  12   5       70.11       78.27     34.87 o 
   0  12   5       29.42       46.06     31.39 o 
   1  12   5       95.32       79.61     24.17 o 
   2  12   5       97.96      102.41     22.40 o 
   0   0   6    12262.18    11783.31     86.98 o 
   1   0   6     3340.90     3546.50    153.46 o 
   2   0   6       34.70       49.84      6.87 o 
   3   0   6      540.44      494.63     12.77 o 
   4   0   6     1929.71     1841.48     42.64 o 
   5   0   6      300.85      262.41     17.13 o 
   6   0   6       15.85       29.76     17.23 o 
   7   0   6       20.35       20.79     18.06 o 
   8   0   6       52.36       60.09     22.88 o 
  -8   1   6        0.17        8.12     20.19 o 
  -7   1   6       75.81       75.26     19.98 o 
  -6   1   6       55.31       54.97     12.86 o 
  -5   1   6      154.32      141.77     13.42 o 
  -4   1   6      206.48      187.16     11.61 o 
  -3   1   6     2659.25     2412.14     52.88 o 
  -2   1   6     2190.89     2126.54     26.22 o 
  -1   1   6     4832.13     5165.07    193.58 o 
   0   1   6      864.45      888.16     81.11 o 
   1   1   6     4786.32     5066.52     60.23 o 
   2   1   6     2150.69     2133.15     33.21 o 
   3   1   6     2860.43     2881.94     67.84 o 
   4   1   6      166.92      138.91     15.11 o 
   5   1   6      139.73      135.12     16.17 o 
   6   1   6       25.73       31.67     14.75 o 
   7   1   6       99.27      135.06     32.68 o 
   8   1   6        1.60       -4.46     21.43 o 
  -7   2   6        0.23        2.04     12.59 o 
  -6   2   6      159.03      125.85     15.37 o 
  -5   2   6      453.98      479.10     18.17 o 
  -4   2   6      203.98      204.97     12.29 o 
  -3   2   6     1458.61     1442.61     31.08 o 
  -2   2   6     1723.64     1883.74    126.72 o 
  -1   2   6     2675.73     2599.47     57.74 o 
   0   2   6      639.46      698.79     24.63 o 
   1   2   6     3008.54     2802.66     49.44 o 
   2   2   6     1813.22     1930.96     55.10 o 
   3   2   6     1503.40     1464.00     69.75 o 
   4   2   6      220.57      215.49     15.83 o 
   5   2   6      555.78      651.21     27.37 o 
   6   2   6      145.80      121.19     17.89 o 
   7   2   6        0.07       -5.20     15.29 o 
  -7   3   6       65.65       51.81     18.18 o 
  -6   3   6      193.87      205.93     18.14 o 
  -5   3   6       10.52       12.74      8.86 o 
  -4   3   6      152.24      155.57     11.62 o 
  -3   3   6      520.86      545.79     32.53 o 
  -2   3   6     2357.70     2286.39    119.52 o 
  -1   3   6      490.21      514.60     39.91 o 
   0   3   6      170.92      184.69      7.06 o 
   1   3   6      792.76      749.24     18.12 o 
   2   3   6     2619.10     2579.24     55.85 o 
   3   3   6      395.66      401.19     15.65 o 
   4   3   6      163.51      162.01     16.08 o 
   5   3   6       14.74       27.31     13.71 o 
   6   3   6      225.62      248.51     23.04 o 
   7   3   6       39.64       37.85     19.13 o 
  -7   4   6       37.98       34.36     18.51 o 
  -6   4   6      122.64      154.85     18.22 o 
  -5   4   6      167.88      158.63     13.88 o 
  -4   4   6      748.13      703.43     27.46 o 
  -3   4   6       77.36       70.69     18.43 o 
  -2   4   6        3.98        6.40      5.08 o 
  -1   4   6      385.34      413.80     15.24 o 
   0   4   6     2498.76     2506.38     97.28 o 
   1   4   6      414.15      492.40     13.42 o 
   2   4   6       17.18       24.26      7.11 o 
   3   4   6       93.62       99.04     10.62 o 
   4   4   6      909.77      993.85     74.55 o 
   5   4   6      151.05      142.14     17.96 o 
   6   4   6      114.12      164.24     22.11 o 
   7   4   6       40.96       43.81     20.38 o 
  -7   5   6       40.70       60.00     28.02 o 
  -6   5   6      162.64      163.92     18.50 o 
  -5   5   6      124.47      102.71     13.26 o 
  -4   5   6       67.42       66.51     11.00 o 
  -3   5   6      601.01      584.63     30.05 o 
  -2   5   6     1809.57     1681.23    105.96 o 
  -1   5   6      217.08      216.88     11.14 o 
   0   5   6      734.95      755.45     15.94 o 
   1   5   6      182.67      176.18      8.29 o 
   2   5   6     1973.08     2048.93     63.73 o 
   3   5   6      625.20      637.96     41.62 o 
   4   5   6       34.92       43.32     14.08 o 
   5   5   6      137.53      122.94     19.88 o 
   6   5   6      150.30      172.54     23.11 o 
   7   5   6       31.47       30.86     24.89 o 
  -7   6   6       12.73       23.15     28.05 o 
  -6   6   6      167.26      147.47     21.35 o 
  -5   6   6      278.89      274.29     20.25 o 
  -4   6   6      111.03      115.65     12.33 o 
  -3   6   6      177.79      202.09     25.05 o 
  -2   6   6      116.65      148.29     26.13 o 
  -1   6   6      869.47      834.65     22.95 o 
   0   6   6       18.32       20.47      6.98 o 
   1   6   6      940.49      872.76     31.46 o 
   2   6   6       73.42      102.10     13.03 o 
   3   6   6      232.01      270.15     18.74 o 
   4   6   6       96.53      124.50     39.49 o 
   5   6   6      301.35      340.44     35.22 o 
   6   6   6      170.07      160.36     27.54 o 
   7   6   6       12.17        7.51     27.94 o 
  -6   7   6       17.72       14.74     17.55 o 
  -5   7   6       60.44       45.61     15.32 o 
  -4   7   6      264.16      268.37     20.39 o 
  -3   7   6      197.90      176.74     21.94 o 
  -2   7   6      672.06      670.27     72.10 o 
  -1   7   6      409.00      427.20     20.18 o 
   0   7   6        3.69        7.47      9.58 o 
   1   7   6      502.96      499.02     18.23 o 
   2   7   6      741.44      728.70     35.99 o 
   3   7   6      148.61      151.90     17.04 o 
   4   7   6      252.78      297.30     45.81 o 
   5   7   6       72.93       78.57     22.46 o 
   6   7   6       14.39       13.07     26.29 o 
  -6   8   6        9.77       27.85     19.01 o 
  -5   8   6       90.25       89.38     20.28 o 
  -4   8   6      253.45      244.72     21.59 o 
  -3   8   6       14.90       -2.70     24.17 o 
  -2   8   6       78.64       90.28     18.88 o 
  -1   8   6       22.08       31.21     14.84 o 
   0   8   6      616.09      598.28     23.65 o 
   1   8   6        7.19       10.84     11.18 o 
   2   8   6       91.67      106.22     14.80 o 
   3   8   6        6.99        2.60     12.45 o 
   4   8   6      286.26      317.19     31.86 o 
   5   8   6       83.85       98.33     26.34 o 
   6   8   6        8.55       29.15     27.48 o 
  -5   9   6        5.97        2.33     18.95 o 
  -4   9   6        7.66       17.01     18.17 o 
  -3   9   6      314.55      285.48     40.87 o 
  -2   9   6       59.92       63.06     29.16 o 
  -1   9   6      149.26      168.19     22.54 o 
   0   9   6        1.43       12.51     12.08 o 
   1   9   6      136.76      143.24     17.68 o 
   2   9   6       30.82       33.74     17.44 o 
   3   9   6      334.36      360.97     23.81 o 
   4   9   6        4.35        7.22     21.37 o 
   5   9   6        7.43        5.34     23.50 o 
  -4  10   6       20.63       17.48     17.24 o 
  -3  10   6       50.23       39.22     28.48 o 
  -2  10   6       14.61       18.89     27.34 o 
  -1  10   6       68.74       70.54     29.97 o 
   0  10   6        7.86        3.61     16.78 o 
   1  10   6      102.97      119.41     18.29 o 
   2  10   6       24.70       39.98     15.36 o 
   3  10   6       44.54       60.40     22.14 o 
   4  10   6       18.02       21.55     23.71 o 
  -3  11   6       28.61       39.80     18.66 o 
  -1  11   6       13.77       22.81     28.31 o 
   0  11   6        0.09       18.46     27.42 o 
   1  11   6       26.53       15.98     16.17 o 
   2  11   6       79.62       71.98     18.08 o 
   3  11   6       16.21       30.42     37.81 o 
  -2  12   6        9.18       -0.97     26.70 o 
   0  12   6        2.87        1.77     33.12 o 
   1  12   6       45.16       15.25     30.72 o 
   2  12   6       13.57       18.41     19.80 o 
   1   0   7      228.54      223.82     10.35 o 
   2   0   7     5543.32     5002.08    203.01 o 
   3   0   7      240.57      227.91      9.88 o 
   4   0   7      796.93      794.55     22.35 o 
   5   0   7      267.09      225.99     15.49 o 
   6   0   7      172.83      158.69     21.89 o 
   7   0   7       21.66       21.94     20.15 o 
  -7   1   7       50.20       40.86     18.52 o 
  -6   1   7      110.98      112.46     14.67 o 
  -5   1   7      874.28      819.74     51.89 o 
  -4   1   7      688.35      645.71     17.34 o 
  -3   1   7     2164.72     2093.93    100.90 o 
  -2   1   7      785.69      752.60     18.18 o 
  -1   1   7     3443.86     3340.27     73.67 o 
   0   1   7     5897.75     5580.66    179.35 o 
   1   1   7     4037.30     4115.47    132.14 o 
   2   1   7      771.72      763.83     35.07 o 
   3   1   7     2122.70     2199.32     54.55 o 
   4   1   7      556.38      540.19     24.02 o 
   5   1   7      945.43      936.39     85.08 o 
   6   1   7      149.56      149.97     22.31 o 
   7   1   7       40.98       22.24     20.85 o 
  -7   2   7       65.61       92.05     15.84 o 
  -6   2   7       26.48       27.30     12.14 o 
  -5   2   7      123.33      118.27     14.04 o 
  -4   2   7      741.82      652.27     24.74 o 
  -3   2   7     2743.35     2496.62    199.49 o 
  -2   2   7      176.18      202.61     10.00 o 
  -1   2   7     1588.69     1678.78     41.07 o 
   0   2   7     1090.00     1193.00     28.74 o 
   1   2   7     1514.93     1511.59     31.32 o 
   2   2   7      169.68      210.01     10.94 o 
   3   2   7     2562.42     2297.25     62.53 o 
   4   2   7      741.17      675.63     25.18 o 
   5   2   7      144.68      166.56     17.74 o 
   6   2   7       25.55       34.75     16.09 o 
   7   2   7       50.78       89.49     19.43 o 
  -7   3   7       35.87       30.81     13.89 o 
  -6   3   7       37.22       41.85     14.34 o 
  -5   3   7       60.81       52.96     10.57 o 
  -4   3   7     1293.55     1152.22     59.19 o 
  -3   3   7      568.67      562.79     28.12 o 
  -2   3   7       87.71      110.28     14.53 o 
  -1   3   7     1656.98     1712.96     18.49 o 
   0   3   7     1448.32     1466.10     30.33 o 
   1   3   7     1652.90     1658.39     47.83 o 
   2   3   7       38.36       42.48      7.05 o 
   3   3   7      449.09      458.72     18.42 o 
   4   3   7     1379.90     1411.93     38.28 o 
   5   3   7      132.35      151.21     17.95 o 
   6   3   7       25.06       30.01     15.96 o 
   7   3   7       31.40       30.97     18.66 o 
  -7   4   7       18.05       15.37     17.23 o 
  -6   4   7        0.01       -4.47     11.64 o 
  -5   4   7      159.55      143.33     13.06 o 
  -4   4   7      370.71      361.90     16.67 o 
  -3   4   7      743.93      694.99     30.99 o 
  -2   4   7     1494.46     1342.24     72.47 o 
  -1   4   7      643.85      659.20     17.13 o 
   0   4   7      882.31      838.50     17.22 o 
   1   4   7      765.16      798.25     14.99 o 
   2   4   7     1669.30     1523.76     31.59 o 
   3   4   7      704.36      653.15     21.12 o 
   4   4   7      364.99      375.63     17.92 o 
   5   4   7      160.71      171.67     18.85 o 
   6   4   7        8.04       11.66     15.52 o 
   7   4   7       18.01       23.41     18.83 o 
  -7   5   7       51.74       46.91     26.33 o 
  -6   5   7       22.76       20.87     16.51 o 
  -5   5   7      124.44      142.46     14.98 o 
  -4   5   7      435.36      426.52     31.17 o 
  -3   5   7      175.58      186.67     20.89 o 
  -2   5   7      405.38      388.76     25.20 o 
  -1   5   7      864.23      876.60     22.40 o 
   0   5   7     3107.56     3119.58     77.00 o 
   1   5   7      729.14      742.59     25.53 o 
   2   5   7      515.12      501.34     28.21 o 
   3   5   7      188.55      183.48     13.11 o 
   4   5   7      467.56      499.86     32.24 o 
   5   5   7      105.94      123.56     18.15 o 
   6   5   7       29.55       32.65     19.31 o 
   7   5   7       44.74       41.67     22.26 o 
  -6   6   7       34.10       32.37     15.86 o 
  -5   6   7       16.48       25.46     13.42 o 
  -4   6   7      328.29      302.04     20.85 o 
  -3   6   7      758.70      664.74     32.59 o 
  -2   6   7       67.59       90.83     19.30 o 
  -1   6   7      749.24      729.02     22.23 o 
   0   6   7      949.66      977.31     20.89 o 
   1   6   7      719.81      755.97     19.72 o 
   2   6   7       49.05       55.64     11.78 o 
   3   6   7      954.89      895.78     39.70 o 
   4   6   7      340.04      348.65     23.31 o 
   5   6   7        9.89       12.46     19.84 o 
   6   6   7       29.31       34.46     22.27 o 
  -6   7   7        5.44       21.48     19.93 o 
  -5   7   7       41.89       51.24     15.62 o 
  -4   7   7      291.07      258.06     20.08 o 
  -3   7   7      633.89      633.92     34.54 o 
  -2   7   7      163.74      175.88     22.26 o 
  -1   7   7      189.19      186.55     19.91 o 
   0   7   7     1429.95     1401.65     32.03 o 
   1   7   7      250.18      254.14     14.70 o 
   2   7   7      132.90      137.59     14.64 o 
   3   7   7      690.06      735.42     48.94 o 
   4   7   7      264.01      295.27     22.22 o 
   5   7   7       38.96       52.04     24.18 o 
   6   7   7        2.20       16.39     21.87 o 
  -6   8   7       27.41       42.77     23.09 o 
  -5   8   7       17.46        6.16     18.39 o 
  -4   8   7       19.74       17.90     13.45 o 
  -3   8   7      362.22      375.67     54.38 o 
  -2   8   7      721.35      762.23     37.58 o 
  -1   8   7      123.90      117.21     18.76 o 
   0   8   7        5.44       10.72     11.22 o 
   1   8   7      144.95      155.34     15.93 o 
   2   8   7      808.79      844.43     69.48 o 
   3   8   7      334.41      366.62     31.91 o 
   4   8   7       21.01       31.69     20.22 o 
   5   8   7       19.75       38.70     23.82 o 
   6   8   7       22.70       21.90     27.31 o 
  -5   9   7       68.58       74.34     21.69 o 
  -4   9   7       18.88        9.29     15.98 o 
  -3   9   7      150.91      129.31     35.44 o 
  -2   9   7       75.51       90.71     21.44 o 
  -1   9   7      383.98      383.98     30.14 o 
   0   9   7       20.13       22.94     13.25 o 
   1   9   7      345.01      327.39     22.38 o 
   2   9   7      102.63      120.15     17.75 o 
   3   9   7      136.14      157.70     19.09 o 
   4   9   7        7.31       10.99     21.25 o 
   5   9   7       79.09       95.62     28.70 o 
  -4  10   7      134.06      111.45     23.95 o 
  -3  10   7      125.62       78.00     28.07 o 
  -2  10   7       28.06       25.65     30.46 o 
  -1  10   7      102.73      124.12     23.75 o 
   0  10   7      141.36      155.16     23.08 o 
   1  10   7      114.90      149.15     19.20 o 
   2  10   7       18.78       27.07     16.81 o 
   3  10   7      103.14      125.85     25.83 o 
   4  10   7      128.62      177.24     31.94 o 
  -3  11   7        5.35        7.01     29.91 o 
  -2  11   7       25.70       34.60     35.53 o 
  -1  11   7       40.59       32.71     31.90 o 
   0  11   7      149.46      159.20     26.27 o 
   1  11   7       32.88       24.76     16.04 o 
   2  11   7       17.44       27.97     18.39 o 
   3  11   7        1.45       -4.42     18.68 o 
  -1  12   7        1.72       12.55     33.33 o 
   0  12   7        9.87       32.62     30.67 o 
   1  12   7        0.27        6.65     21.82 o 
   0   0   8     8494.52     8281.86     74.88 o 
   1   0   8      324.99      317.16     13.10 o 
   2   0   8      300.06      272.28     12.93 o 
   3   0   8       89.49      109.75      7.86 o 
   4   0   8     1418.34     1227.94     27.30 o 
   5   0   8      127.57      116.16     13.51 o 
   6   0   8      183.69      211.95     24.29 o 
   7   0   8       10.62       12.84     19.00 o 
  -7   1   8       61.50       89.13     22.53 o 
  -6   1   8       70.55       80.58     13.72 o 
  -5   1   8      171.73      171.91     14.42 o 
  -4   1   8      165.74      142.73     13.75 o 
  -3   1   8     1529.11     1374.30     48.39 o 
  -2   1   8     3706.59     3928.87    187.09 o 
  -1   1   8     5929.57     6586.53    270.01 o 
   0   1   8      362.97      448.90     30.67 o 
   1   1   8     5343.84     5356.10    169.27 o 
   2   1   8     4128.18     4132.30    131.36 o 
   3   1   8     1421.39     1366.38     44.82 o 
   4   1   8      185.79      167.91     12.39 o 
   5   1   8      135.04      167.64     17.83 o 
   6   1   8       65.99       81.23     21.05 o 
   7   1   8       67.69       93.42     22.41 o 
  -7   2   8       26.27       37.29     20.42 o 
  -6   2   8       11.09       -3.87     12.32 o 
  -5   2   8     1002.30      937.67     28.08 o 
  -4   2   8      116.03       86.32     21.83 o 
  -3   2   8      301.85      306.11     57.61 o 
  -2   2   8      770.49      761.29     47.53 o 
  -1   2   8     7142.87     7283.06     90.29 o 
   0   2   8      376.05      395.85     10.47 o 
   1   2   8     6298.76     6307.23    167.89 o 
   2   2   8      845.84      850.72     26.30 o 
   3   2   8      281.40      260.11     16.27 o 
   4   2   8      102.29       96.83     11.04 o 
   5   2   8      793.19      863.58     41.85 o 
   6   2   8        6.11      -10.91     13.66 o 
   7   2   8       24.24       36.15     22.03 o 
  -7   3   8       28.48       41.99     15.13 o 
  -6   3   8      203.58      199.20     18.04 o 
  -5   3   8      241.55      214.89     17.91 o 
  -4   3   8       17.35       21.41     10.25 o 
  -3   3   8      778.29      774.83     71.03 o 
  -2   3   8     3704.58     3663.97     62.42 o 
  -1   3   8      916.62      978.64     19.05 o 
   0   3   8      663.70      746.86     16.34 o 
   1   3   8     1144.69     1205.37     18.47 o 
   2   3   8     3390.37     3358.76     36.88 o 
   3   3   8      798.56      831.75     21.73 o 
   4   3   8       44.92       55.18     10.74 o 
   5   3   8      237.47      245.55     20.80 o 
   6   3   8      148.71      178.72     22.12 o 
   7   3   8       32.82       33.98     19.79 o 
  -7   4   8        3.09       -3.16     16.84 o 
  -6   4   8      192.35      230.43     21.23 o 
  -5   4   8        5.92        2.77      9.82 o 
  -4   4   8     1308.59     1204.71     35.90 o 
  -3   4   8      248.86      235.96     21.30 o 
  -2   4   8      695.49      673.01     30.50 o 
  -1   4   8      707.80      751.60     23.62 o 
   0   4   8     4960.31     4866.11     53.08 o 
   1   4   8      754.19      749.65     19.09 o 
   2   4   8      698.82      623.23     22.92 o 
   3   4   8      236.98      224.72     13.99 o 
   4   4   8     1037.15      973.78     35.97 o 
   5   4   8        7.52       -2.58     15.39 o 
   6   4   8      228.39      273.02     24.19 o 
   7   4   8        3.72       11.47     21.01 o 
  -7   5   8       42.35       53.97     21.56 o 
  -6   5   8      136.45      121.73     35.26 o 
  -5   5   8       24.82       21.45     10.94 o 
  -4   5   8      106.49      103.64     14.64 o 
  -3   5   8     1067.94     1012.07     66.25 o 
  -2   5   8     1318.34     1181.24     39.17 o 
  -1   5   8     1611.33     1517.56     49.85 o 
   0   5   8       10.04        2.83      6.28 o 
   1   5   8     1468.63     1469.27     47.65 o 
   2   5   8     1236.70     1162.53     55.19 o 
   3   5   8      932.23      914.35     24.30 o 
   4   5   8       93.85      107.71     14.17 o 
   5   5   8       16.94       28.00     17.14 o 
   6   5   8      133.99      140.26     22.70 o 
   7   5   8       41.88       68.40     23.90 o 
  -6   6   8       14.02       15.57     15.31 o 
  -5   6   8      340.87      352.48     23.92 o 
  -4   6   8       73.53       77.06     14.41 o 
  -3   6   8      474.37      469.61     30.82 o 
  -2   6   8       52.32       57.04     16.50 o 
  -1   6   8     1801.97     1724.76     53.40 o 
   0   6   8       22.44       22.00      9.72 o 
   1   6   8     1847.29     1803.93     51.05 o 
   2   6   8       77.01       77.67     12.32 o 
   3   6   8      362.57      379.13     21.60 o 
   4   6   8       75.44       83.13     13.83 o 
   5   6   8      394.78      452.74     45.38 o 
   6   6   8       23.29       25.00     24.66 o 
  -6   7   8       93.80       89.85     22.80 o 
  -5   7   8      117.11       89.10     15.89 o 
  -4   7   8       81.71       69.46     15.84 o 
  -3   7   8      454.10      460.18     32.55 o 
  -2   7   8     1470.65     1382.47     46.41 o 
  -1   7   8      220.69      209.01     22.23 o 
   0   7   8       76.21       76.29     12.82 o 
   1   7   8      277.99      259.44     14.67 o 
   2   7   8     1353.56     1270.84     57.39 o 
   3   7   8      369.62      343.30     21.44 o 
   4   7   8       76.10       77.05     17.76 o 
   5   7   8      128.06      126.00     24.89 o 
   6   7   8      100.54      126.61     29.47 o 
  -5   8   8       17.10       13.73     16.56 o 
  -4   8   8      128.07      137.33     22.95 o 
  -3   8   8       44.64       42.60     19.97 o 
  -2   8   8      186.73      201.57     25.01 o 
  -1   8   8       10.62       22.11     16.76 o 
   0   8   8     1014.25      950.07     29.38 o 
   1   8   8       20.57       24.87     12.63 o 
   2   8   8      167.12      149.72     14.51 o 
   3   8   8       49.95       48.53     15.20 o 
   4   8   8      130.24      163.76     21.84 o 
   5   8   8       24.41       25.06     22.75 o 
  -5   9   8       21.56       21.17     18.17 o 
  -4   9   8       58.99       58.31     16.77 o 
  -3   9   8      329.47      325.63     46.02 o 
  -2   9   8      175.11      202.62     27.44 o 
  -1   9   8      315.38      318.11     28.82 o 
   0   9   8        1.64        4.32     15.57 o 
   1   9   8      250.53      247.87     23.69 o 
   2   9   8      185.61      191.92     20.00 o 
   3   9   8      374.85      387.61     34.56 o 
   4   9   8       63.48       58.85     19.29 o 
   5   9   8       18.89       15.77     25.31 o 
  -4  10   8        5.21        2.95     17.78 o 
  -3  10   8        5.60       11.91     29.70 o 
  -2  10   8       42.13       67.74     36.93 o 
  -1  10   8      179.43      175.18     25.98 o 
   0  10   8        0.46        6.02     18.39 o 
   1  10   8      188.22      192.61     23.12 o 
   2  10   8       50.64       79.98     18.52 o 
   3  10   8        4.65       15.02     16.92 o 
   4  10   8        6.76       -3.63     34.77 o 
  -3  11   8       64.87       51.52     30.05 o 
  -2  11   8      136.49      137.15     41.69 o 
  -1  11   8       20.88       12.29     31.01 o 
   0  11   8        5.03       -7.10     19.74 o 
   1  11   8       33.16       40.33     21.07 o 
   2  11   8      164.72      155.98     22.39 o 
   3  11   8       74.74       87.70     23.05 o 
  -1  12   8        0.70       13.52     31.64 o 
   0  12   8       76.93       59.17     36.98 o 
   1  12   8        2.20       -4.09     21.87 o 
   1   0   9       56.03       31.85      9.33 o 
   2   0   9      936.06      811.76     16.67 o 
   3   0   9       10.93        8.16      5.51 o 
   4   0   9      260.01      237.55     15.74 o 
   5   0   9       16.35       14.70     15.45 o 
   6   0   9       45.81       69.72     21.14 o 
   7   0   9       21.27       21.74     20.04 o 
  -7   1   9        8.41       12.07     19.08 o 
  -6   1   9       17.42       15.20     17.53 o 
  -5   1   9      147.00      155.81     15.39 o 
  -4   1   9      930.35      856.09     24.97 o 
  -3   1   9      124.29      121.71     10.81 o 
  -2   1   9      650.70      634.08     13.90 o 
  -1   1   9     3916.71     4272.56     95.90 o 
   0   1   9     5998.98     6247.61    377.02 o 
   1   1   9     3852.41     4013.75     67.78 o 
   2   1   9      673.48      691.60     16.35 o 
   3   1   9      173.99      150.69     12.31 o 
   4   1   9     1018.12     1000.01     26.69 o 
   5   1   9      181.79      190.49     21.51 o 
   6   1   9       16.67       11.29     18.37 o 
   7   1   9        4.03        0.01     18.49 o 
  -7   2   9       86.04      108.32     23.61 o 
  -6   2   9       19.29       23.49     12.94 o 
  -5   2   9      128.49      112.44     14.57 o 
  -4   2   9      263.36      209.32     20.60 o 
  -3   2   9     1541.20     1341.95    124.15 o 
  -2   2   9       23.30       25.67      5.01 o 
  -1   2   9      742.09      747.29     14.95 o 
   0   2   9     1203.08     1295.36     21.04 o 
   1   2   9      765.37      739.07     17.75 o 
   2   2   9       21.51       26.00      7.65 o 
   3   2   9     1314.64     1232.13     31.12 o 
   4   2   9      306.21      274.56     19.07 o 
   5   2   9      149.83      148.42     18.57 o 
   6   2   9       20.58       20.98     16.62 o 
   7   2   9       76.12       79.32     24.89 o 
  -7   3   9       41.92       27.79     14.94 o 
  -6   3   9       72.89       72.34     16.21 o 
  -5   3   9      394.72      379.81     21.89 o 
  -4   3   9      343.23      335.25     19.46 o 
  -3   3   9      546.91      469.37     26.55 o 
  -2   3   9      656.19      662.73     30.21 o 
  -1   3   9     2317.48     2539.35     44.90 o 
   0   3   9     4497.31     4468.13    100.74 o 
   1   3   9     2560.13     2560.02     32.39 o 
   2   3   9      713.60      661.14     17.42 o 
   3   3   9      698.74      682.22     35.24 o 
   4   3   9      352.91      350.37     17.43 o 
   5   3   9      452.58      447.46     25.24 o 
   6   3   9       60.02       63.57     17.77 o 
   7   3   9       46.80       46.15     21.21 o 
  -7   4   9        1.11       -0.35     17.03 o 
  -6   4   9      111.31      112.27     17.84 o 
  -5   4   9      159.21      148.29     13.92 o 
  -4   4   9      259.28      276.60     19.83 o 
  -3   4   9      330.82      331.96     25.99 o 
  -2   4   9     1958.09     1821.27     49.47 o 
  -1   4   9      495.08      505.37     17.51 o 
   0   4   9      228.41      222.22      9.64 o 
   1   4   9      563.15      510.69     15.55 o 
   2   4   9     1969.20     1726.59     27.99 o 
   3   4   9      319.04      311.77     16.41 o 
   4   4   9      277.93      293.89     17.02 o 
   5   4   9      187.68      176.06     19.82 o 
   6   4   9      125.96      132.55     20.67 o 
   7   4   9        1.93       10.34     21.52 o 
  -7   5   9       23.85       26.20     21.51 o 
  -6   5   9       55.21       61.91     16.62 o 
  -5   5   9      384.48      381.38     32.75 o 
  -4   5   9      116.76      129.81     16.53 o 
  -3   5   9      189.61      155.66     21.34 o 
  -2   5   9      505.32      447.34     52.02 o 
  -1   5   9     1850.88     1700.80    105.46 o 
   0   5   9     1192.18     1122.49     20.95 o 
   1   5   9     1971.60     1798.04     90.23 o 
   2   5   9      507.47      471.55     21.13 o 
   3   5   9      188.91      164.85     13.01 o 
   4   5   9      208.26      210.97     15.60 o 
   5   5   9      335.59      381.80     34.45 o 
   6   5   9       66.18       66.10     20.73 o 
   7   5   9       23.23       22.39     26.70 o 
  -6   6   9       34.51       40.95     20.33 o 
  -5   6   9       49.88       52.31     12.67 o 
  -4   6   9       52.72       70.38     14.92 o 
  -3   6   9      683.45      633.06     35.07 o 
  -2   6   9       29.73       44.29     16.25 o 
  -1   6   9      327.73      307.34     23.45 o 
   0   6   9      112.69      131.77     13.17 o 
   1   6   9      313.58      292.22     13.96 o 
   2   6   9       35.87       35.65      9.78 o 
   3   6   9      839.98      831.15     28.77 o 
   4   6   9       71.90       99.63     14.46 o 
   5   6   9       39.97       55.31     18.69 o 
   6   6   9       41.20       51.32     21.40 o 
  -6   7   9       93.19       90.24     21.61 o 
  -5   7   9       29.48       19.04     14.48 o 
  -4   7   9      209.98      195.66     20.50 o 
  -3   7   9       68.82       67.78     21.19 o 
  -2   7   9      102.16      110.30     20.58 o 
  -1   7   9      585.98      558.79     31.65 o 
   0   7   9     1150.96     1011.26     51.73 o 
   1   7   9      574.23      562.30     34.95 o 
   2   7   9      114.89      121.41     12.44 o 
   3   7   9       40.01       31.55     13.69 o 
   4   7   9      185.18      176.45     19.99 o 
   5   7   9       49.28       40.10     23.05 o 
   6   7   9       76.61      100.75     27.63 o 
  -5   8   9       17.24       19.86     14.85 o 
  -4   8   9       85.96       82.50     21.16 o 
  -3   8   9       10.69       10.63     18.59 o 
  -2   8   9      192.54      217.19     26.52 o 
  -1   8   9       31.80       47.15     18.82 o 
   0   8   9       76.33       68.31     18.68 o 
   1   8   9       48.88       54.97     13.79 o 
   2   8   9      192.24      193.72     19.59 o 
   3   8   9        4.85        5.32     13.78 o 
   4   8   9       76.73       78.82     18.24 o 
   5   8   9       27.47       20.46     23.50 o 
  -5   9   9       39.07       33.41     19.81 o 
  -4   9   9       55.39       49.48     21.11 o 
  -3   9   9        2.67        2.75     29.87 o 
  -2   9   9      114.37      130.98     26.49 o 
  -1   9   9      346.38      320.97     29.62 o 
   0   9   9      370.00      330.30     28.53 o 
   1   9   9      366.05      306.06     22.23 o 
   2   9   9      103.06      101.38     18.72 o 
   3   9   9        0.85        2.34     15.13 o 
   4   9   9       47.47       51.40     18.74 o 
   5   9   9       22.76       17.71     27.00 o 
  -4  10   9       38.32       21.93     20.19 o 
  -3  10   9      148.05      177.92     42.11 o 
  -2  10   9        5.23       27.12     35.06 o 
  -1  10   9       24.35       17.92     21.11 o 
   0  10   9       48.75       68.19     22.65 o 
   1  10   9       33.35       35.13     20.02 o 
   2  10   9        2.28       -2.97     15.70 o 
   3  10   9       95.47      110.08     20.30 o 
   4  10   9       33.99       38.69     25.10 o 
  -3  11   9       36.08       19.65     29.96 o 
  -2  11   9       26.71       16.69     34.05 o 
  -1  11   9       10.33       14.87     28.73 o 
   0  11   9      231.89      195.90     28.99 o 
   1  11   9        5.66       -0.74     20.55 o 
   2  11   9       26.82       33.69     18.70 o 
   3  11   9       32.84       46.21     20.56 o 
   0   0  10     7796.28     8385.39    108.62 o 
   1   0  10      257.35      239.68     13.96 o 
   2   0  10      901.46      872.34     18.08 o 
   3   0  10      344.66      245.85     14.99 o 
   4   0  10     1130.41      954.13     86.42 o 
   5   0  10       23.40       11.93     15.76 o 
   6   0  10      276.39      309.76     28.17 o 
   7   0  10       57.61       72.20     23.62 o 
  -7   1  10       25.49       30.44     22.09 o 
  -6   1  10      161.60      160.26     23.20 o 
  -5   1  10      323.12      283.19     18.81 o 
  -4   1  10     1177.56     1112.63     39.54 o 
  -3   1  10     1579.62     1350.94     48.20 o 
  -2   1  10     3824.41     3949.53    196.72 o 
  -1   1  10     2452.46     2610.66     81.51 o 
   0   1  10     3242.60     3630.14    120.75 o 
   1   1  10     3033.08     3278.91    145.04 o 
   2   1  10     3582.45     3674.60    114.70 o 
   3   1  10     1581.09     1557.59     86.41 o 
   4   1  10     1187.75     1081.41     41.59 o 
   5   1  10      366.38      339.07     26.84 o 
   6   1  10      167.36      186.56     25.76 o 
   7   1  10       17.74       38.73     22.63 o 
  -7   2  10        5.25       -0.94     19.68 o 
  -6   2  10      128.92      101.13     14.63 o 
  -5   2  10      975.73      914.70     29.28 o 
  -4   2  10      127.23      133.59     20.89 o 
  -3   2  10      232.03      208.97     29.21 o 
  -2   2  10     1470.53     1421.95     95.09 o 
  -1   2  10     5878.18     5910.26     66.79 o 
   0   2  10      151.38      146.43      9.55 o 
   1   2  10     5719.17     5831.65     98.73 o 
   2   2  10     1257.92     1231.14     21.14 o 
   3   2  10      259.58      240.44     14.42 o 
   4   2  10      108.12      106.23     11.87 o 
   5   2  10      942.05     1007.69     44.94 o 
   6   2  10      139.23      128.13     23.93 o 
   7   2  10        5.40       11.91     22.54 o 
  -7   3  10       79.11      108.09     25.16 o 
  -6   3  10       35.08       43.60     14.62 o 
  -5   3  10      249.53      201.43     18.04 o 
  -4   3  10      676.09      655.71     25.24 o 
  -3   3  10     2107.48     2054.43     71.74 o 
  -2   3  10     1474.68     1462.46     77.94 o 
  -1   3  10     2351.67     2373.64     48.39 o 
   0   3  10     1819.20     1889.78     38.97 o 
   1   3  10     2513.14     2517.17     43.35 o 
   2   3  10     1492.55     1364.40     28.21 o 
   3   3  10     2081.16     1983.06     36.64 o 
   4   3  10      681.44      665.26     29.76 o 
   5   3  10      250.60      231.31     20.28 o 
   6   3  10       45.86       67.66     19.40 o 
   7   3  10       87.58      138.98     25.80 o 
  -7   4  10       51.98       53.68     18.46 o 
  -6   4  10       53.72       66.20     16.76 o 
  -5   4  10       62.77       53.44     14.89 o 
  -4   4  10     1047.62      974.10     92.17 o 
  -3   4  10      515.08      470.96     48.15 o 
  -2   4  10      474.30      463.83     31.12 o 
  -1   4  10      851.44      930.59     38.36 o 
   0   4  10     6592.37     6311.59    110.35 o 
   1   4  10      779.67      805.21     43.03 o 
   2   4  10      413.39      355.52     20.60 o 
   3   4  10      475.33      445.04     18.05 o 
   4   4  10     1047.18     1054.91     30.95 o 
   5   4  10       57.53       58.29     17.05 o 
   6   4  10       46.95       73.45     21.16 o 
   7   4  10       46.07       56.41     24.05 o 
  -6   5  10        7.22       10.42     15.71 o 
  -5   5  10       23.81       20.77     12.03 o 
  -4   5  10      401.47      372.43     22.80 o 
  -3   5  10     1167.88     1135.53     42.97 o 
  -2   5  10      766.90      677.02     32.61 o 
  -1   5  10      995.52      920.24     53.94 o 
   0   5  10      535.74      553.52     16.46 o 
   1   5  10     1024.60      931.61     21.39 o 
   2   5  10      761.93      714.76     20.82 o 
   3   5  10     1106.17     1069.88     26.64 o 
   4   5  10      399.95      396.34     20.46 o 
   5   5  10       21.32       17.99     15.30 o 
   6   5  10        0.92        0.40     18.67 o 
  -6   6  10       55.46       41.31     20.36 o 
  -5   6  10      267.33      279.18     19.58 o 
  -4   6  10       40.46       37.88     14.15 o 
  -3   6  10      149.03      169.97     24.08 o 
  -2   6  10      344.77      394.72     40.05 o 
  -1   6  10     1423.01     1287.99     54.84 o 
   0   6  10      245.54      232.74     17.62 o 
   1   6  10     1300.37     1200.95     25.16 o 
   2   6  10      345.31      377.31     16.28 o 
   3   6  10      179.78      203.60     16.31 o 
   4   6  10       49.69       52.51     13.83 o 
   5   6  10      245.86      314.25     27.18 o 
   6   6  10       37.23       36.31     20.95 o 
  -6   7  10        0.33        2.56     20.64 o 
  -5   7  10       82.61       62.65     16.65 o 
  -4   7  10       68.32       69.52     16.95 o 
  -3   7  10      253.05      271.05     28.83 o 
  -2   7  10      538.91      560.85     35.67 o 
  -1   7  10      708.25      677.35     35.22 o 
   0   7  10      331.12      312.53     20.70 o 
   1   7  10      681.39      623.01     29.31 o 
   2   7  10      477.85      451.68     19.37 o 
   3   7  10      277.03      271.73     29.29 o 
   4   7  10       55.63       56.78     16.72 o 
   5   7  10       65.57       77.87     25.03 o 
   6   7  10        2.67        2.38     26.80 o 
  -5   8  10       34.92       33.48     15.96 o 
  -4   8  10      145.40      158.58     24.29 o 
  -3   8  10        6.17       -0.97     20.62 o 
  -2   8  10       61.07       40.89     20.51 o 
  -1   8  10      138.91      126.18     21.78 o 
   0   8  10      649.80      644.17     36.33 o 
   1   8  10      169.44      178.83     17.17 o 
   2   8  10       36.34       41.21     15.63 o 
   3   8  10        6.47       10.60     12.61 o 
   4   8  10      148.76      155.27     19.66 o 
   5   8  10       25.60       26.21     22.83 o 
  -4   9  10       33.35       20.49     20.89 o 
  -3   9  10       90.33      100.64     37.92 o 
  -2   9  10      422.09      404.20     40.22 o 
  -1   9  10      205.80      193.42     25.15 o 
   0   9  10      445.56      439.43     33.87 o 
   1   9  10      219.76      219.17     21.29 o 
   2   9  10      412.35      395.08     25.71 o 
   3   9  10       72.19       71.42     17.54 o 
   4   9  10       31.63       17.94     17.44 o 
  -4  10  10       17.47       30.08     27.76 o 
  -3  10  10       10.05       24.08     33.59 o 
  -2  10  10       54.15       77.25     25.01 o 
  -1  10  10      196.64      194.51     27.35 o 
   0  10  10       40.68       40.75     21.55 o 
   1  10  10      181.30      180.58     26.27 o 
   2  10  10       38.92       43.60     16.87 o 
   3  10  10       13.17       17.07     17.78 o 
   4  10  10       14.34       14.69     25.61 o 
  -2  11  10      119.53      106.70     40.29 o 
  -1  11  10       94.65       97.61     26.09 o 
   0  11  10       20.47       18.16     22.59 o 
   1  11  10      100.33      100.55     28.62 o 
   2  11  10      123.30      113.80     22.45 o 
   1   0  11      308.72      313.99     16.34 o 
   2   0  11     3550.49     3484.60    119.19 o 
   3   0  11     1084.04      979.69     19.93 o 
   4   0  11     1556.89     1373.17     30.97 o 
   5   0  11      101.73       85.17     20.49 o 
   6   0  11       35.49       35.88     20.99 o 
   7   0  11       24.72       31.26     23.29 o 
  -7   1  11       34.53       38.34     21.85 o 
  -6   1  11      124.75      153.80     23.86 o 
  -5   1  11       69.88       73.23     12.89 o 
  -4   1  11      266.71      270.57     24.45 o 
  -3   1  11      164.16      138.45     11.82 o 
  -2   1  11      674.19      667.64     19.74 o 
  -1   1  11     1335.55     1305.50     22.67 o 
   0   1  11     1333.63     1122.80     93.31 o 
   1   1  11     1186.41     1145.63     42.60 o 
   2   1  11      700.00      658.06     17.33 o 
   3   1  11      219.67      185.89     14.16 o 
   4   1  11      252.13      219.47     15.76 o 
   5   1  11       26.17       40.35     19.95 o 
   6   1  11      110.61      131.91     25.49 o 
   7   1  11       43.91       46.03     24.71 o 
  -7   2  11       73.76      111.02     26.18 o 
  -6   2  11        7.56        3.18     18.67 o 
  -5   2  11      162.50      146.43     16.01 o 
  -4   2  11      463.39      417.39     30.12 o 
  -3   2  11     2897.08     2551.56    260.38 o 
  -2   2  11       47.46       50.94      9.03 o 
  -1   2  11     1055.82     1102.66     21.03 o 
   0   2  11     1871.89     2124.39    102.37 o 
   1   2  11      904.87      865.06     20.10 o 
   2   2  11       33.70       42.86      8.06 o 
   3   2  11     3043.79     2942.70     77.66 o 
   4   2  11      387.83      338.93     18.08 o 
   5   2  11      144.60      148.14     23.44 o 
   6   2  11        4.06       11.83     19.54 o 
   7   2  11       74.70       90.57     27.37 o 
  -7   3  11        2.30       13.24     22.75 o 
  -6   3  11       12.21       17.48     13.27 o 
  -5   3  11      500.12      520.38     26.74 o 
  -4   3  11      128.23      155.55     15.59 o 
  -3   3  11      153.90      160.01     24.62 o 
  -2   3  11      150.65      164.41     20.41 o 
  -1   3  11      978.26      945.54     39.07 o 
   0   3  11     4799.05     5002.96    118.52 o 
   1   3  11      743.40      742.09     17.61 o 
   2   3  11      127.35      140.88     10.67 o 
   3   3  11      166.51      149.20     12.93 o 
   4   3  11      101.04      104.73     13.51 o 
   5   3  11      420.75      469.84     28.54 o 
   6   3  11       14.87       25.29     18.48 o 
   7   3  11        6.63       15.57     24.88 o 
  -7   4  11       30.30       42.45     20.09 o 
  -6   4  11       75.78       89.18     16.98 o 
  -5   4  11       98.30       74.25     14.65 o 
  -4   4  11      417.45      438.65     65.55 o 
  -3   4  11       32.75       36.48     16.93 o 
  -2   4  11     1683.94     1586.47     47.03 o 
  -1   4  11     1329.36     1322.91    103.20 o 
   0   4  11      103.82      105.85      8.60 o 
   1   4  11     1229.54     1220.64     26.49 o 
   2   4  11     1620.04     1535.25     37.57 o 
   3   4  11       29.65       30.72      9.89 o 
   4   4  11      400.99      386.76     19.42 o 
   5   4  11       69.17       63.74     16.83 o 
   6   4  11       69.84       72.48     20.65 o 
   7   4  11       27.90       61.76     31.24 o 
  -6   5  11       24.25       34.69     16.76 o 
  -5   5  11       43.15       57.02     15.25 o 
  -4   5  11      246.82      246.75     27.62 o 
  -3   5  11      394.81      416.36     30.71 o 
  -2   5  11      357.04      352.75     26.52 o 
  -1   5  11     1305.53     1269.97    105.03 o 
   0   5  11      174.56      156.31     14.30 o 
   1   5  11     1341.24     1186.69     48.14 o 
   2   5  11      224.03      208.83     11.93 o 
   3   5  11      345.56      364.16     18.42 o 
   4   5  11      182.58      185.86     16.32 o 
   5   5  11       35.53       42.69     17.36 o 
   6   5  11       10.19       14.04     19.72 o 
  -6   6  11        6.90       14.55     19.54 o 
  -5   6  11        7.54       12.26     11.71 o 
  -4   6  11       81.29       81.08     22.61 o 
  -3   6  11      892.98      901.47     42.77 o 
  -2   6  11      238.19      235.52     26.60 o 
  -1   6  11      514.08      530.64     34.34 o 
   0   6  11      574.84      568.52     23.42 o 
   1   6  11      496.90      457.87     22.60 o 
   2   6  11      239.74      231.31     13.36 o 
   3   6  11      808.06      789.60     25.12 o 
   4   6  11       70.55       67.57     13.98 o 
   5   6  11       10.44        3.51     16.95 o 
   6   6  11        8.73       13.36     20.88 o 
  -5   7  11       39.36       39.01     14.63 o 
  -4   7  11       38.79       60.28     23.40 o 
  -3   7  11      218.24      224.48     29.20 o 
  -2   7  11      117.03      119.34     23.39 o 
  -1   7  11      216.48      212.94     24.64 o 
   0   7  11      567.02      553.72     33.81 o 
   1   7  11      212.86      209.51     17.97 o 
   2   7  11       84.98       81.06     12.44 o 
   3   7  11      152.34      157.71     16.40 o 
   4   7  11       45.06       67.24     17.31 o 
   5   7  11       24.46       34.57     23.65 o 
  -5   8  11       31.91       32.42     16.17 o 
  -4   8  11      149.17      152.57     20.26 o 
  -3   8  11       77.48       81.29     25.62 o 
  -2   8  11      596.16      597.35     40.60 o 
  -1   8  11       69.19       71.07     21.85 o 
   0   8  11      106.55      112.85     22.22 o 
   1   8  11       37.20       34.12     14.22 o 
   2   8  11      619.93      564.95     44.93 o 
   3   8  11      105.44      103.21     16.51 o 
   4   8  11      140.19      146.95     21.35 o 
   5   8  11       31.75       46.79     27.04 o 
  -4   9  11       75.77       65.63     23.66 o 
  -3   9  11       34.04       39.65     24.95 o 
  -2   9  11       79.05       95.93     27.76 o 
  -1   9  11      128.47      138.50     25.13 o 
   0   9  11      130.40      127.24     25.22 o 
   1   9  11      117.67      125.96     22.91 o 
   2   9  11       71.74       61.38     17.06 o 
   3   9  11       40.47       39.18     17.71 o 
   4   9  11       75.87       68.51     20.97 o 
  -3  10  11      190.33      200.55     46.31 o 
  -2  10  11       21.53       19.18     24.58 o 
  -1  10  11      115.48      132.18     26.10 o 
   0  10  11        2.15       -6.17     19.71 o 
   1  10  11      114.91      117.67     24.35 o 
   2  10  11       20.89        4.86     16.74 o 
   3  10  11      226.99      210.96     25.18 o 
  -2  11  11       17.54       23.91     42.93 o 
  -1  11  11       11.60       22.64     25.69 o 
   0  11  11      129.05      135.46     29.68 o 
   1  11  11       12.28       19.03     22.39 o 
   2  11  11       18.85       13.74     24.45 o 
   0   0  12     4381.36     4508.80    110.30 o 
   1   0  12      429.06      414.26     19.17 o 
   2   0  12      571.88      528.42     17.12 o 
   3   0  12     1903.17     1759.57     27.51 o 
   4   0  12      352.63      309.75     25.54 o 
   5   0  12        0.99        4.13     18.16 o 
   6   0  12       48.54       57.86     22.58 o 
   7   0  12       82.79       82.19     25.89 o 
  -7   1  12       11.18       16.03     23.69 o 
  -6   1  12       21.65       49.69     23.39 o 
  -5   1  12      130.74      118.28     22.10 o 
  -4   1  12       81.67       67.57     18.08 o 
  -3   1  12      556.06      502.92     19.32 o 
  -2   1  12      722.46      650.17     22.63 o 
  -1   1  12      858.57      855.62     25.36 o 
   0   1  12     2895.38     2878.72    165.11 o 
   1   1  12      858.82      816.29     23.86 o 
   2   1  12      711.69      675.63     18.84 o 
   3   1  12      571.59      557.56     24.30 o 
   4   1  12      162.71      137.95     15.02 o 
   5   1  12      110.62      100.07     22.00 o 
   6   1  12       37.06       48.86     21.45 o 
   7   1  12        4.40      -22.51     22.04 o 
  -7   2  12       20.74       26.56     25.29 o 
  -6   2  12       79.98       65.05     23.55 o 
  -5   2  12      159.40      181.65     18.90 o 
  -4   2  12      551.53      554.97     56.93 o 
  -3   2  12      112.63      107.38     25.08 o 
  -2   2  12     1073.67     1001.59     24.72 o 
  -1   2  12     1447.25     1438.30     24.57 o 
   0   2  12       10.34       21.33      8.22 o 
   1   2  12     1852.81     1843.50     39.19 o 
   2   2  12     1199.30     1125.50     23.85 o 
   3   2  12       58.25       55.09      9.44 o 
   4   2  12      559.85      555.53     30.58 o 
   5   2  12      229.92      244.61     26.50 o 
   6   2  12       93.36       93.66     24.46 o 
   7   2  12       21.27       43.01     26.93 o 
  -7   3  12        5.81       10.87     25.34 o 
  -6   3  12       96.81      103.62     20.72 o 
  -5   3  12       31.74       30.57     12.61 o 
  -4   3  12      341.33      348.95     29.63 o 
  -3   3  12      349.35      334.93     38.02 o 
  -2   3  12     1684.88     1619.98     48.21 o 
  -1   3  12     1484.18     1410.21     37.40 o 
   0   3  12       10.66       19.47      8.06 o 
   1   3  12     1476.36     1577.84     25.24 o 
   2   3  12     1738.35     1600.36     32.35 o 
   3   3  12      434.64      421.80     16.39 o 
   4   3  12      383.31      376.14     19.75 o 
   5   3  12       66.68       93.25     19.26 o 
   6   3  12      107.28      134.09     27.60 o 
   7   3  12        1.84       12.19     24.82 o 
  -6   4  12      105.03      118.70     18.64 o 
  -5   4  12       50.52       63.31     16.91 o 
  -4   4  12       45.68       53.29     19.84 o 
  -3   4  12      971.20      914.46     74.93 o 
  -2   4  12      171.72      174.62     22.17 o 
  -1   4  12      250.04      244.45     28.71 o 
   0   4  12      318.27      264.58     15.43 o 
   1   4  12      212.05      220.13     13.62 o 
   2   4  12      205.01      194.62     11.96 o 
   3   4  12     1076.10      991.80     23.02 o 
   4   4  12       80.76       90.06     14.16 o 
   5   4  12       70.24       84.04     15.52 o 
   6   4  12       93.27      137.81     24.51 o 
  -6   5  12        1.99       11.42     16.33 o 
  -5   5  12       73.43       81.52     25.17 o 
  -4   5  12      105.73      119.78     24.65 o 
  -3   5  12      843.55      881.41     41.21 o 
  -2   5  12      537.32      508.03     51.65 o 
  -1   5  12      451.02      426.90     30.66 o 
   0   5  12     1111.89     1114.30     29.81 o 
   1   5  12      414.72      359.63     16.63 o 
   2   5  12      656.14      603.57     18.28 o 
   3   5  12      978.64      918.23     22.77 o 
   4   5  12      115.47      105.59     14.40 o 
   5   5  12       76.35       69.70     15.37 o 
   6   5  12        0.07        4.19     20.82 o 
  -6   6  12       80.23       76.54     20.03 o 
  -5   6  12      172.97      214.72     31.07 o 
  -4   6  12      121.66      128.28     26.69 o 
  -3   6  12       13.63       31.27     20.33 o 
  -2   6  12     1023.96      952.07     43.35 o 
  -1   6  12      488.29      474.90     33.84 o 
   0   6  12        9.96       13.11     15.61 o 
   1   6  12      509.62      466.60     22.72 o 
   2   6  12     1069.04     1046.31     23.67 o 
   3   6  12        9.67        8.19      9.98 o 
   4   6  12      122.10      101.52     15.62 o 
   5   6  12      162.44      162.89     18.36 o 
   6   6  12       93.18       95.54     23.31 o 
  -5   7  12       36.53       42.31     14.97 o 
  -4   7  12       68.94       76.84     25.68 o 
  -3   7  12      226.79      266.64     31.86 o 
  -2   7  12      242.56      275.33     30.98 o 
  -1   7  12      353.09      349.28     32.59 o 
   0   7  12       90.72       89.87     21.11 o 
   1   7  12      316.79      287.23     20.76 o 
   2   7  12      323.91      318.29     22.39 o 
   3   7  12      283.73      274.44     18.99 o 
   4   7  12       72.51       71.99     14.86 o 
   5   7  12       17.63       22.14     15.28 o 
  -5   8  12       18.21       19.95     16.19 o 
  -4   8  12       85.40       89.16     28.46 o 
  -3   8  12      241.64      245.44     32.77 o 
  -2   8  12      212.66      242.01     31.33 o 
  -1   8  12      305.23      306.69     30.93 o 
   0   8  12      769.99      722.79     38.90 o 
   1   8  12      308.51      293.73     21.11 o 
   2   8  12      209.30      213.72     21.11 o 
   3   8  12      239.88      226.32     22.22 o 
   4   8  12       75.97       72.37     16.37 o 
   5   8  12       23.80       18.55     27.06 o 
  -4   9  12       42.36       33.58     21.04 o 
  -3   9  12       65.62       89.18     28.61 o 
  -2   9  12       16.08       38.28     25.96 o 
  -1   9  12      110.56      124.65     27.44 o 
   0   9  12      273.64      249.97     30.29 o 
   1   9  12      120.23      124.10     23.01 o 
   2   9  12       12.56       12.90     15.68 o 
   3   9  12       63.96       81.91     21.04 o 
   4   9  12       30.54       29.64     18.23 o 
  -3  10  12       51.91       80.16     41.29 o 
  -2  10  12      156.31      166.80     32.11 o 
  -1  10  12      155.61      150.65     29.99 o 
   0  10  12       20.74       19.53     22.47 o 
   1  10  12      157.84      137.56     26.04 o 
   2  10  12      148.69      131.16     26.46 o 
   3  10  12       34.49       34.01     19.76 o 
  -1  11  12       31.55       22.52     26.08 o 
   0  11  12        4.66       -4.17     23.60 o 
   1  11  12       20.13       33.05     27.30 o 
   1   0  13     2282.26     2227.63     78.77 o 
   2   0  13     3828.57     3775.76    163.66 o 
   3   0  13        3.20        8.89      9.70 o 
   4   0  13      130.57      121.70     21.14 o 
   5   0  13      257.73      205.94     25.99 o 
   6   0  13      108.46      118.50     26.40 o 
   7   0  13        1.93       10.80     24.60 o 
  -7   1  13        3.95        6.57     24.27 o 
  -6   1  13      118.02      117.01     26.55 o 
  -5   1  13      568.80      594.14     35.81 o 
  -4   1  13      414.85      451.72     32.49 o 
  -3   1  13      576.99      556.74     37.48 o 
  -2   1  13      597.55      583.36     21.45 o 
  -1   1  13     1272.20     1319.08     25.38 o 
   0   1  13     1292.79     1269.90     53.30 o 
   1   1  13     1355.91     1284.08     25.73 o 
   2   1  13      572.15      556.72     18.57 o 
   3   1  13      528.91      462.94     17.48 o 
   4   1  13      369.01      380.79     20.83 o 
   5   1  13      616.32      631.85     37.03 o 
   6   1  13      108.09      127.80     26.15 o 
   7   1  13        5.59        5.40     24.91 o 
  -7   2  13       34.66       30.68     25.99 o 
  -6   2  13       69.33       77.73     24.16 o 
  -5   2  13       43.71       46.36     13.41 o 
  -4   2  13      124.40      117.79     23.57 o 
  -3   2  13      711.77      637.44     32.93 o 
  -2   2  13      440.12      417.22     28.43 o 
  -1   2  13     1039.84     1043.34     77.65 o 
   0   2  13      967.40      981.95     23.28 o 
   1   2  13     1098.47     1107.84     24.79 o 
   2   2  13      433.85      435.93     20.84 o 
   3   2  13      786.29      767.61     21.54 o 
   4   2  13       68.24       55.94     13.02 o 
   5   2  13       39.87       38.43     20.15 o 
   6   2  13       65.02       82.83     24.96 o 
   7   2  13       47.34       77.08     39.55 o 
  -6   3  13       80.63      131.86     27.42 o 
  -5   3  13      139.81      178.82     29.85 o 
  -4   3  13      672.55      680.55     44.93 o 
  -3   3  13      660.80      636.31     36.62 o 
  -2   3  13      653.35      691.39     35.38 o 
  -1   3  13     1507.75     1493.77    149.78 o 
   0   3  13     2633.23     2555.17    115.13 o 
   1   3  13     1398.59     1341.02     31.47 o 
   2   3  13      713.40      643.95     18.71 o 
   3   3  13      590.88      583.35     18.75 o 
   4   3  13      674.00      650.80     24.13 o 
   5   3  13      145.41      166.74     17.04 o 
   6   3  13      106.52      129.46     27.94 o 
  -6   4  13        4.50       -3.26     13.96 o 
  -5   4  13       58.33       65.99     25.11 o 
  -4   4  13       30.22       38.05     20.46 o 
  -3   4  13       20.81       38.06     19.12 o 
  -2   4  13      535.12      512.25     33.67 o 
  -1   4  13      190.26      207.40     24.24 o 
   0   4  13       13.02       12.43     10.57 o 
   1   4  13      142.22      114.90     19.39 o 
   2   4  13      529.93      497.33     17.79 o 
   3   4  13        4.82        8.61      9.14 o 
   4   4  13       47.11       51.41     13.29 o 
   5   4  13       39.52       37.69     14.64 o 
   6   4  13        5.14       10.57     19.26 o 
  -6   5  13       66.01       63.40     18.70 o 
  -5   5  13      180.26      217.52     34.53 o 
  -4   5  13      336.48      341.89     33.01 o 
  -3   5  13       57.71       71.99     21.37 o 
  -2   5  13      577.70      579.78     35.00 o 
  -1   5  13     1570.78     1529.82     85.67 o 
   0   5  13     2238.29     2130.55     51.42 o 
   1   5  13     1612.05     1464.13     31.67 o 
   2   5  13      557.84      538.25     18.18 o 
   3   5  13       62.87       60.97     11.05 o 
   4   5  13      331.08      303.91     19.95 o 
   5   5  13      218.92      266.97     22.03 o 
   6   5  13       68.24       99.87     25.44 o 
  -5   6  13       27.60       31.43     24.04 o 
  -4   6  13       84.13       93.75     27.18 o 
  -3   6  13      311.40      307.58     31.28 o 
  -2   6  13       31.73       41.96     19.85 o 
  -1   6  13      475.95      424.47     34.76 o 
   0   6  13      410.53      433.36     32.29 o 
   1   6  13      449.46      400.53     21.86 o 
   2   6  13       30.48       30.11     10.50 o 
   3   6  13      293.57      298.66     16.95 o 
   4   6  13       66.00       62.23     12.59 o 
   5   6  13       32.56       39.49     16.34 o 
  -5   7  13       58.95       67.19     26.32 o 
  -4   7  13      152.76      175.27     30.07 o 
  -3   7  13      262.60      252.52     32.55 o 
  -2   7  13       65.61       61.78     24.09 o 
  -1   7  13      511.43      492.75     36.69 o 
   0   7  13      801.80      718.87     64.04 o 
   1   7  13      483.37      459.47     25.31 o 
   2   7  13       77.94       69.87     15.81 o 
   3   7  13      317.60      326.76     20.70 o 
   4   7  13      148.42      155.01     15.64 o 
   5   7  13       64.43       80.58     18.05 o 
  -4   8  13       38.02       36.41     25.83 o 
  -3   8  13       11.26        5.35     25.30 o 
  -2   8  13      424.04      439.31     38.63 o 
  -1   8  13      241.90      228.35     30.01 o 
   0   8  13      289.15      266.44     28.78 o 
   1   8  13      230.94      245.29     27.62 o 
   2   8  13      410.50      358.96     24.67 o 
   3   8  13       12.79       16.96     17.26 o 
   4   8  13       50.14       62.64     16.67 o 
  -4   9  13       32.01       31.73     39.76 o 
  -3   9  13       97.25      125.35     31.70 o 
  -2   9  13      191.17      208.99     33.75 o 
  -1   9  13      120.14      162.39     28.55 o 
   0   9  13      223.78      207.49     46.60 o 
   1   9  13      123.71      120.22     23.63 o 
   2   9  13      216.14      221.62     23.10 o 
   3   9  13       83.64       73.30     20.20 o 
   4   9  13       43.78       54.66     21.81 o 
  -2  10  13       32.74       35.79     28.95 o 
  -1  10  13       60.84       67.75     26.37 o 
   0  10  13      103.24      102.55     27.02 o 
   1  10  13       40.42       60.37     26.46 o 
   2  10  13       38.88       39.87     24.27 o 
   0  11  13      177.16      185.29     33.56 o 
   0   0  14     4108.05     4545.58     69.94 o 
   1   0  14      987.39     1051.89     24.53 o 
   2   0  14      231.20      222.76     14.35 o 
   3   0  14      402.85      319.87     19.24 o 
   4   0  14      723.23      742.07     66.18 o 
   5   0  14       10.01       11.90     20.76 o 
   6   0  14       54.26       80.06     25.35 o 
  -6   1  14       55.56       66.14     24.88 o 
  -5   1  14      121.90      135.28     25.54 o 
  -4   1  14      184.61      173.49     24.23 o 
  -3   1  14      648.74      645.02     35.26 o 
  -2   1  14     1279.73     1284.98     57.49 o 
  -1   1  14     2004.61     2211.75     47.01 o 
   0   1  14      725.90      808.78     24.83 o 
   1   1  14     1820.82     1794.69     48.79 o 
   2   1  14     1336.57     1293.11     51.29 o 
   3   1  14      606.51      547.91     25.70 o 
   4   1  14      214.51      199.20     17.32 o 
   5   1  14       93.36       76.71     22.91 o 
   6   1  14       49.34       52.26     23.88 o 
  -6   2  14       10.01       -2.49     20.24 o 
  -5   2  14      271.21      307.54     32.03 o 
  -4   2  14        1.77       -4.90     18.76 o 
  -3   2  14      169.77      168.37     24.05 o 
  -2   2  14      619.61      595.16     33.87 o 
  -1   2  14     1259.78     1301.99     37.92 o 
   0   2  14        1.18        6.53      8.92 o 
   1   2  14     1241.63     1137.23     41.56 o 
   2   2  14      598.25      551.47     19.52 o 
   3   2  14      206.52      196.70     14.11 o 
   4   2  14        7.94       -2.01     11.74 o 
   5   2  14      274.95      312.23     31.10 o 
   6   2  14        2.71       -6.61     21.48 o 
  -6   3  14        5.88       24.95     25.00 o 
  -5   3  14      191.35      159.47     26.43 o 
  -4   3  14      274.18      297.49     31.85 o 
  -3   3  14      509.02      535.11     35.56 o 
  -2   3  14      927.58      910.27     42.05 o 
  -1   3  14     1892.00     1838.78     88.82 o 
   0   3  14     1861.53     1975.25     74.25 o 
   1   3  14     1751.99     1713.20     31.04 o 
   2   3  14      959.36      855.22     24.06 o 
   3   3  14      520.76      498.98     20.26 o 
   4   3  14      194.45      170.41     14.49 o 
   5   3  14      198.44      174.22     20.27 o 
   6   3  14        2.64        4.99     21.78 o 
  -6   4  14       52.67       69.15     18.85 o 
  -5   4  14       11.88       24.23     23.67 o 
  -4   4  14      291.98      298.82     49.46 o 
  -3   4  14       19.39       10.38     19.74 o 
  -2   4  14        9.51       29.47     19.60 o 
  -1   4  14      155.54      160.62     23.66 o 
   0   4  14      630.99      577.28     32.47 o 
   1   4  14       71.49       81.68     11.73 o 
   2   4  14       15.20       14.67      8.97 o 
   3   4  14       67.56       58.24     11.00 o 
   4   4  14      338.32      341.59     18.01 o 
   5   4  14        5.54       -6.97     13.13 o 
   6   4  14       39.95       35.35     24.81 o 
  -6   5  14       72.49       66.16     19.77 o 
  -5   5  14       17.14       26.71     24.22 o 
  -4   5  14      192.39      215.88     46.84 o 
  -3   5  14      129.51      156.51     26.65 o 
  -2   5  14      720.19      736.92     41.75 o 
  -1   5  14      730.78      697.60     37.94 o 
   0   5  14     2220.08     2003.32    139.62 o 
   1   5  14      811.68      797.70     29.53 o 
   2   5  14      630.98      612.34     19.91 o 
   3   5  14      103.26      117.95     13.18 o 
   4   5  14      199.70      187.97     15.33 o 
   5   5  14       16.06       13.36     14.86 o 
   6   5  14       84.66      102.35     25.81 o 
  -5   6  14      111.51      143.42     29.79 o 
  -4   6  14       20.91       26.32     25.57 o 
  -3   6  14      116.05      127.52     25.70 o 
  -2   6  14       68.15       97.90     25.43 o 
  -1   6  14      266.18      249.82     29.15 o 
   0   6  14      204.17      195.54     26.40 o 
   1   6  14      325.78      277.58     20.83 o 
   2   6  14       90.55       90.71     15.71 o 
   3   6  14      129.93      137.89     14.25 o 
   4   6  14       29.22       22.44     12.29 o 
   5   6  14      105.51      119.85     19.03 o 
  -5   7  14       39.43       30.41     26.48 o 
  -4   7  14       40.92       53.61     25.16 o 
  -3   7  14      127.21      135.12     29.72 o 
  -2   7  14      131.12      129.81     27.14 o 
  -1   7  14      278.40      267.53     30.09 o 
   0   7  14      167.78      154.91     25.02 o 
   1   7  14      265.25      264.75     28.08 o 
   2   7  14      138.32      121.54     17.65 o 
   3   7  14      107.57      118.40     18.49 o 
   4   7  14       36.05       28.93     13.14 o 
   5   7  14       56.62       59.16     17.28 o 
  -4   8  14       68.47       78.10     31.26 o 
  -3   8  14      140.23      158.07     32.41 o 
  -2   8  14       33.75       42.79     25.68 o 
  -1   8  14       20.28       49.36     23.50 o 
   0   8  14      282.41      277.21     29.49 o 
   1   8  14        6.66       10.79     19.10 o 
   2   8  14       38.61       39.94     17.52 o 
   3   8  14      176.38      158.25     21.28 o 
   4   8  14       66.46       65.29     19.92 o 
  -3   9  14       60.35       63.26     31.13 o 
  -2   9  14       17.70       21.22     25.65 o 
  -1   9  14       10.15        9.18     24.02 o 
   0   9  14      136.44      154.75     27.80 o 
   1   9  14       22.41       23.38     22.64 o 
   2   9  14       21.38       25.19     21.66 o 
   3   9  14       51.47       53.91     19.30 o 
  -2  10  14       24.26        3.44     28.98 o 
  -1  10  14       50.87       61.65     27.79 o 
   0  10  14       15.72       28.60     24.81 o 
   1  10  14       32.84       20.91     25.29 o 
   2  10  14       52.36       40.11     24.99 o 
   1   0  15     1460.65     1487.59     42.49 o 
   2   0  15     2112.14     2036.33     40.38 o 
   3   0  15       26.02       17.83     17.70 o 
   4   0  15       56.90       61.26     20.57 o 
   5   0  15      241.01      195.49     27.44 o 
   6   0  15      117.42      145.45     29.19 o 
  -6   1  15        7.98       16.52     23.33 o 
  -5   1  15      297.74      289.77     29.89 o 
  -4   1  15      307.58      295.39     29.89 o 
  -3   1  15      274.61      255.11     26.66 o 
  -2   1  15      920.36      922.47     29.31 o 
  -1   1  15     1297.94     1350.54     51.48 o 
   0   1  15     1183.19     1165.68     28.78 o 
   1   1  15     1134.39     1133.87     31.94 o 
   2   1  15     1051.63      955.56     36.74 o 
   3   1  15      238.11      231.24     18.50 o 
   4   1  15      382.09      383.18     32.07 o 
   5   1  15      242.07      248.36     28.89 o 
   6   1  15       15.93       21.20     22.74 o 
  -6   2  15       37.57       35.15     25.36 o 
  -5   2  15       69.90       80.55     24.81 o 
  -4   2  15      404.21      371.08     32.66 o 
  -3   2  15     1273.53     1221.29    103.98 o 
  -2   2  15      175.35      203.93     25.05 o 
  -1   2  15     1303.39     1434.46     38.63 o 
   0   2  15     1320.42     1394.32     39.99 o 
   1   2  15     1363.64     1236.94     27.42 o 
   2   2  15      185.90      181.19     14.24 o 
   3   2  15     1124.16     1046.53     26.13 o 
   4   2  15      487.87      413.33     24.83 o 
   5   2  15       76.21      105.15     23.96 o 
   6   2  15       30.61       16.71     24.92 o 
  -6   3  15      149.30      163.99     31.12 o 
  -5   3  15       57.06       70.68     24.79 o 
  -4   3  15       86.82       91.24     25.09 o 
  -3   3  15      904.99      988.40     64.01 o 
  -2   3  15     1203.01     1217.84     52.59 o 
  -1   3  15     1726.12     1765.30    225.12 o 
   0   3  15       31.94       25.45     12.26 o 
   1   3  15     2012.64     1874.42     44.70 o 
   2   3  15     1136.75     1061.61     28.19 o 
   3   3  15      968.95      877.64     30.82 o 
   4   3  15       57.53       74.73     13.55 o 
   5   3  15       84.25       93.08     17.65 o 
   6   3  15      126.76      120.69     27.96 o 
  -6   4  15      120.30      121.61     20.58 o 
  -5   4  15      194.57      184.37     31.03 o 
  -4   4  15      118.58      127.34     27.14 o 
  -3   4  15      200.02      211.37     29.86 o 
  -2   4  15     1986.00     1996.61    113.24 o 
  -1   4  15      302.41      309.69     29.32 o 
   0   4  15       33.68       31.12     18.08 o 
   1   4  15      427.27      417.98     22.68 o 
   2   4  15     1925.15     1698.90     55.47 o 
   3   4  15      235.61      217.67     14.94 o 
   4   4  15      101.51      118.83     14.06 o 
   5   4  15      213.52      205.03     22.24 o 
   6   4  15      113.03      142.65     34.03 o 
  -5   5  15      102.07      154.00     30.41 o 
  -4   5  15      102.91      135.20     28.41 o 
  -3   5  15      170.68      175.60     28.64 o 
  -2   5  15     1414.92     1467.56     55.19 o 
  -1   5  15      267.15      287.26     30.27 o 
   0   5  15      360.28      325.10     28.35 o 
   1   5  15      149.81      158.03     18.15 o 
   2   5  15     1557.87     1445.44     63.51 o 
   3   5  15      207.30      187.13     14.99 o 
   4   5  15      110.87      124.90     14.89 o 
   5   5  15       98.87      140.82     16.19 o 
  -5   6  15       62.44       88.20     29.68 o 
  -4   6  15      215.85      231.80     34.25 o 
  -3   6  15      462.19      507.12     39.70 o 
  -2   6  15       31.35       44.40     23.56 o 
  -1   6  15      374.53      336.57     33.45 o 
   0   6  15      438.75      436.83     33.11 o 
   1   6  15      435.95      397.15     24.73 o 
   2   6  15       41.27       41.22     15.09 o 
   3   6  15      410.97      400.03     21.78 o 
   4   6  15      251.20      221.31     17.70 o 
   5   6  15       61.88       69.54     15.34 o 
  -4   7  15       55.11       37.81     27.01 o 
  -3   7  15       95.86      109.35     43.24 o 
  -2   7  15      103.02       98.21     28.05 o 
  -1   7  15      229.65      226.51     31.05 o 
   0   7  15       45.53       49.47     21.00 o 
   1   7  15      241.95      239.00     28.81 o 
   2   7  15       97.16       84.62     17.74 o 
   3   7  15      116.01      119.66     19.24 o 
   4   7  15       72.00       74.88     16.58 o 
  -4   8  15       23.31       23.43     29.86 o 
  -3   8  15       11.21       -2.96     26.09 o 
  -2   8  15      282.59      271.22     50.10 o 
  -1   8  15      343.66      352.78     36.38 o 
   0   8  15       13.66       13.73     21.68 o 
   1   8  15      355.70      318.96     31.86 o 
   2   8  15      242.29      203.56     22.05 o 
   3   8  15       14.97       14.74     16.87 o 
   4   8  15       18.51       19.36     18.97 o 
  -3   9  15       22.21        7.03     30.02 o 
  -2   9  15       64.18       88.03     30.17 o 
  -1   9  15       28.50       24.30     25.19 o 
   0   9  15       59.33       54.97     23.99 o 
   1   9  15       16.52       22.38     23.72 o 
   2   9  15       57.23       52.24     23.59 o 
   3   9  15       27.86       21.78     19.07 o 
  -1  10  15       60.93       56.31     29.95 o 
   0  10  15      167.45      135.71     39.92 o 
   1  10  15       77.87       57.87     27.50 o 
   0   0  16      242.78      249.52     22.42 o 
   1   0  16      721.10      757.18     23.77 o 
   2   0  16       33.03       50.49     14.33 o 
   3   0  16      877.02      828.66     40.21 o 
   4   0  16      150.96      174.71     25.03 o 
   5   0  16        5.64      -11.57     20.24 o 
   6   0  16       79.88      120.80     28.39 o 
  -6   1  16       26.59       49.42     25.57 o 
  -5   1  16       71.75       71.68     26.56 o 
  -4   1  16      428.41      424.41     34.04 o 
  -3   1  16      478.77      501.67     33.39 o 
  -2   1  16      116.90      118.33     21.75 o 
  -1   1  16      155.44      169.94     16.57 o 
   0   1  16      118.91      139.46     14.05 o 
   1   1  16      240.54      253.34     16.37 o 
   2   1  16      120.07      112.02     13.55 o 
   3   1  16      448.13      407.82     22.97 o 
   4   1  16      347.40      334.49     30.25 o 
   5   1  16       97.02       79.93     24.47 o 
   6   1  16       32.19       54.36     26.24 o 
  -6   2  16       67.42       59.75     34.76 o 
  -5   2  16      187.57      244.70     31.81 o 
  -4   2  16       89.68       94.23     24.17 o 
  -3   2  16      217.18      214.49     26.22 o 
  -2   2  16     1549.89     1691.10     87.30 o 
  -1   2  16      588.29      573.20     48.60 o 
   0   2  16      194.43      222.38     18.30 o 
   1   2  16      523.51      498.84     21.62 o 
   2   2  16     1441.91     1308.09     31.37 o 
   3   2  16      223.98      209.49     15.29 o 
   4   2  16       76.75       68.14     16.02 o 
   5   2  16      207.43      243.95     29.92 o 
   6   2  16       67.48       43.85     28.63 o 
  -6   3  16        4.71        9.08     25.89 o 
  -5   3  16      107.87      133.08     31.02 o 
  -4   3  16      244.90      260.02     31.18 o 
  -3   3  16      197.39      247.86     30.39 o 
  -2   3  16      142.99      143.57     26.11 o 
  -1   3  16      197.87      201.09     23.95 o 
   0   3  16      765.85      785.46     37.85 o 
   1   3  16      113.96      107.93     15.21 o 
   2   3  16       91.37       96.47     12.97 o 
   3   3  16      189.43      185.88     15.88 o 
   4   3  16      236.57      236.43     21.28 o 
   5   3  16       84.54       82.42     18.04 o 
   6   3  16        1.21        0.92     25.36 o 
  -5   4  16       62.01       64.66     27.75 o 
  -4   4  16      344.91      394.56     45.96 o 
  -3   4  16      691.33      700.07     42.59 o 
  -2   4  16       99.47      112.57     25.39 o 
  -1   4  16      784.72      799.45     40.75 o 
   0   4  16     2694.96     2578.53     65.62 o 
   1   4  16      921.08      844.61     30.71 o 
   2   4  16       88.34       94.80     13.24 o 
   3   4  16      536.24      505.01     22.42 o 
   4   4  16      345.03      341.46     20.63 o 
   5   4  16       54.65       61.30     17.81 o 
  -5   5  16        1.20        0.66     26.07 o 
  -4   5  16      139.46      189.73     31.23 o 
  -3   5  16      293.27      301.51     33.41 o 
  -2   5  16       41.65       50.31     23.76 o 
  -1   5  16      203.28      207.98     28.91 o 
   0   5  16      283.74      299.74     29.83 o 
   1   5  16      204.97      167.10     24.31 o 
   2   5  16       26.02       27.97     12.14 o 
   3   5  16      249.23      232.03     15.94 o 
   4   5  16      139.17      142.87     15.16 o 
   5   5  16        0.70        8.57     13.48 o 
  -5   6  16       53.87       96.56     34.16 o 
  -4   6  16        7.94       12.50     23.54 o 
  -3   6  16       93.02       84.36     27.13 o 
  -2   6  16      503.30      486.95     39.73 o 
  -1   6  16      458.39      491.84     40.96 o 
   0   6  16      434.17      367.52     32.66 o 
   1   6  16      430.62      387.26     31.24 o 
   2   6  16      428.37      413.00     26.18 o 
   3   6  16       94.28       78.79     14.56 o 
   4   6  16        3.30        0.63     12.21 o 
   5   6  16       50.03       85.50     16.71 o 
  -4   7  16       49.70       49.98     28.76 o 
  -3   7  16       66.17       53.78     27.85 o 
  -2   7  16      388.80      409.08     39.07 o 
  -1   7  16       60.12       83.14     26.60 o 
   0   7  16      142.69      135.16     26.24 o 
   1   7  16       96.27      100.17     24.65 o 
   2   7  16      347.93      304.11     23.52 o 
   3   7  16       72.89       72.97     18.56 o 
   4   7  16       51.28       52.26     16.83 o 
  -3   8  16      101.02      131.07     34.45 o 
  -2   8  16       19.76       34.52     27.58 o 
  -1   8  16      108.21      115.30     29.98 o 
   0   8  16       74.18       57.43     24.55 o 
   1   8  16      112.84      129.11     27.86 o 
   2   8  16       37.17       47.10     22.62 o 
   3   8  16       73.21       61.42     19.53 o 
  -2   9  16      104.32      107.41     32.38 o 
  -1   9  16       67.29       72.91     31.01 o 
   0   9  16        5.17       11.00     23.90 o 
   1   9  16       67.12       50.88     26.31 o 
   2   9  16      127.64      118.26     28.73 o 
   1   0  17      577.94      624.21     39.38 o 
   2   0  17       48.22       54.60     14.53 o 
   3   0  17      583.32      545.85     59.38 o 
   4   0  17       51.10       66.64     23.58 o 
   5   0  17      110.48      108.14     26.34 o 
   6   0  17        0.74        8.72     26.47 o 
  -6   1  17       71.91       98.13     31.88 o 
  -5   1  17       96.19      122.75     28.88 o 
  -4   1  17       61.28       60.02     22.46 o 
  -3   1  17      313.95      330.49     32.95 o 
  -2   1  17      818.78      888.32     42.91 o 
  -1   1  17     1079.05     1100.76     33.36 o 
   0   1  17     1048.64     1131.82     34.06 o 
   1   1  17     1077.61     1090.48     28.53 o 
   2   1  17      761.32      724.49     28.42 o 
   3   1  17      337.51      306.32     22.42 o 
   4   1  17       70.72       65.39     22.00 o 
   5   1  17       73.97       87.14     25.25 o 
   6   1  17       64.16       76.38     29.81 o 
  -6   2  17       20.01       19.79     27.42 o 
  -5   2  17        3.40       -6.64     23.10 o 
  -4   2  17      423.31      413.77     39.13 o 
  -3   2  17      264.12      306.47     31.08 o 
  -2   2  17       63.39       73.36     21.58 o 
  -1   2  17      121.30      138.32     23.40 o 
   0   2  17     1771.01     1844.83     41.19 o 
   1   2  17      124.13      122.01     14.30 o 
   2   2  17       81.19       95.97     13.23 o 
   3   2  17      357.70      360.27     23.52 o 
   4   2  17      450.21      427.87     34.69 o 
   5   2  17        3.71       14.27     23.15 o 
   6   2  17       28.11       10.94     26.70 o 
  -5   3  17       94.07      122.89     30.54 o 
  -4   3  17       72.17       90.84     27.21 o 
  -3   3  17      122.11      182.10     30.11 o 
  -2   3  17      358.32      426.42     36.54 o 
  -1   3  17      367.87      380.55     32.67 o 
   0   3  17      417.46      384.36     32.72 o 
   1   3  17      355.22      325.80     21.55 o 
   2   3  17      308.69      287.43     17.80 o 
   3   3  17      113.92      128.83     14.48 o 
   4   3  17       66.96       77.31     18.42 o 
   5   3  17       88.04      108.07     27.83 o 
  -5   4  17      120.55      107.88     32.14 o 
  -4   4  17       78.99       88.09     28.13 o 
  -3   4  17      238.75      246.70     30.52 o 
  -2   4  17      421.46      430.08     54.08 o 
  -1   4  17      566.57      642.57     66.32 o 
   0   4  17       73.52       88.36     23.44 o 
   1   4  17      574.95      533.34     37.18 o 
   2   4  17      504.89      480.13     25.58 o 
   3   4  17      248.38      208.34     17.05 o 
   4   4  17       71.36       70.87     14.64 o 
   5   4  17      121.05      104.91     20.05 o 
  -5   5  17       75.48       99.47     31.08 o 
  -4   5  17       41.66       59.47     28.25 o 
  -3   5  17      108.21      131.02     29.29 o 
  -2   5  17      250.13      313.25     35.41 o 
  -1   5  17      142.41      174.53     28.02 o 
   0   5  17       13.74       -4.70     19.39 o 
   1   5  17      120.54      142.71     24.31 o 
   2   5  17      239.21      255.41     28.14 o 
   3   5  17       79.88       69.43     17.01 o 
   4   5  17       44.59       60.58     15.23 o 
   5   5  17       75.09      100.47     21.55 o 
  -4   6  17      166.12      179.48     33.71 o 
  -3   6  17       70.48       83.83     28.75 o 
  -2   6  17        3.18       -0.46     22.87 o 
  -1   6  17       50.70       64.16     26.97 o 
   0   6  17      240.51      269.87     31.12 o 
   1   6  17       34.51       25.65     19.38 o 
   2   6  17        3.48        5.88     15.99 o 
   3   6  17       63.86       79.51     18.74 o 
   4   6  17      156.25      140.85     18.26 o 
  -4   7  17       46.38       62.73     31.57 o 
  -3   7  17      162.45      179.09     34.53 o 
  -2   7  17       75.85       71.33     27.54 o 
  -1   7  17       99.97      122.17     30.11 o 
   0   7  17      264.86      266.51     34.60 o 
   1   7  17      129.23      123.03     26.09 o 
   2   7  17       85.33       74.56     23.76 o 
   3   7  17      118.37      126.93     21.56 o 
   4   7  17       41.95       57.87     21.28 o 
  -3   8  17       33.80       24.98     31.17 o 
  -2   8  17       23.96       45.80     29.79 o 
  -1   8  17        8.83       -1.84     24.08 o 
   0   8  17       49.03       32.29     26.54 o 
   1   8  17       30.27       34.56     25.03 o 
   2   8  17       16.80       21.25     23.53 o 
   3   8  17       25.18       21.55     20.06 o 
  -2   9  17       99.76      109.57     37.81 o 
  -1   9  17      166.80      162.30     35.83 o 
   0   9  17        2.19        2.54     26.14 o 
   1   9  17      173.21      161.92     33.03 o 
   2   9  17       77.28       69.91     28.45 o 
   0   0  18      974.40      993.58     45.89 o 
   1   0  18       40.50       44.99     14.88 o 
   2   0  18      159.78      185.25     25.21 o 
   3   0  18      162.42      164.69     26.14 o 
   4   0  18      277.07      295.02     33.18 o 
   5   0  18       38.67       41.40     25.64 o 
  -5   1  18       73.14      113.80     29.84 o 
  -4   1  18      383.57      379.79     34.78 o 
  -3   1  18      465.73      495.64     38.58 o 
  -2   1  18      348.01      393.46     33.92 o 
  -1   1  18      394.01      476.83     27.66 o 
   0   1  18     1524.56     1571.33     40.52 o 
   1   1  18      412.34      434.77     22.46 o 
   2   1  18      347.50      403.14     26.31 o 
   3   1  18      480.17      468.58     35.72 o 
   4   1  18      342.75      303.55     31.43 o 
   5   1  18       75.88       76.17     26.83 o 
  -5   2  18      207.99      279.19     35.71 o 
  -4   2  18       60.66       79.66     27.23 o 
  -3   2  18      139.32      161.98     27.01 o 
  -2   2  18      210.16      228.94     27.28 o 
  -1   2  18      804.96      871.70     74.23 o 
   0   2  18       56.44       78.27     17.35 o 
   1   2  18      813.39      828.88     37.78 o 
   2   2  18      302.84      293.49     18.17 o 
   3   2  18      118.43      131.25     18.49 o 
   4   2  18       79.78       92.48     25.74 o 
   5   2  18      211.55      262.63     32.15 o 
  -5   3  18       52.08       78.13     29.85 o 
  -4   3  18      116.75      148.77     31.18 o 
  -3   3  18      345.18      390.46     47.59 o 
  -2   3  18      195.75      227.20     30.60 o 
  -1   3  18      454.60      551.31     38.95 o 
   0   3  18       31.27       28.12     19.70 o 
   1   3  18      472.45      476.42     27.21 o 
   2   3  18      162.48      173.34     16.61 o 
   3   3  18      336.26      336.03     24.27 o 
   4   3  18      141.04      139.33     20.57 o 
   5   3  18       46.94       84.31     26.36 o 
  -5   4  18       11.36        1.98     26.88 o 
  -4   4  18      199.43      267.34     34.47 o 
  -3   4  18      264.84      278.43     34.02 o 
  -2   4  18      132.86      176.56     27.98 o 
  -1   4  18      120.31      126.46     26.03 o 
   0   4  18     1100.09     1029.10     46.06 o 
   1   4  18      139.40      157.97     23.86 o 
   2   4  18      130.49      133.42     17.99 o 
   3   4  18      288.71      257.72     18.46 o 
   4   4  18      171.91      197.18     22.65 o 
   5   4  18       12.58       20.04     18.33 o 
  -4   5  18      186.80      202.89     36.86 o 
  -3   5  18       86.88      105.28     29.98 o 
  -2   5  18      237.08      227.65     33.54 o 
  -1   5  18       39.14       52.52     23.82 o 
   0   5  18      390.41      447.74     38.71 o 
   1   5  18       24.45       14.56     18.36 o 
   2   5  18      277.37      278.05     48.69 o 
   3   5  18      103.14      117.91     18.58 o 
   4   5  18      197.72      199.79     19.52 o 
  -4   6  18       23.63       31.70     29.53 o 
  -3   6  18       41.89       50.27     28.90 o 
  -2   6  18      205.28      234.62     36.04 o 
  -1   6  18      323.65      322.22     39.26 o 
   0   6  18        2.92        5.07     23.43 o 
   1   6  18      285.36      253.43     29.25 o 
   2   6  18      201.14      185.59     27.85 o 
   3   6  18       35.86       27.12     22.14 o 
   4   6  18       14.90       36.03     18.19 o 
  -3   7  18      168.01      164.22     35.69 o 
  -2   7  18       83.61       75.94     29.88 o 
  -1   7  18      395.00      424.63     41.12 o 
   0   7  18       39.16       38.73     25.84 o 
   1   7  18      373.90      344.07     34.20 o 
   2   7  18      107.50       72.58     24.00 o 
   3   7  18      190.51      166.25     23.22 o 
  -2   8  18       16.15       24.00     30.71 o 
  -1   8  18       73.75       86.70     33.31 o 
   0   8  18      254.54      224.53     34.42 o 
   1   8  18       60.83       50.46     26.68 o 
   2   8  18       20.21        7.54     24.72 o 
   0   9  18      358.00      353.00     42.13 o 
   1   0  19      248.30      347.86     24.38 o 
   2   0  19      947.96      956.61     76.49 o 
   3   0  19      109.03      114.00     28.08 o 
   4   0  19       38.25       50.92     23.63 o 
   5   0  19      216.12      239.53     35.25 o 
  -5   1  19       82.05      116.06     30.18 o 
  -4   1  19       89.71      117.08     30.51 o 
  -3   1  19      255.50      282.10     31.49 o 
  -2   1  19      539.46      594.47     38.57 o 
  -1   1  19      168.42      164.22     24.59 o 
   0   1  19       93.92      106.74     17.65 o 
   1   1  19      210.26      232.77     21.79 o 
   2   1  19      498.80      543.82     29.07 o 
   3   1  19      243.50      289.91     30.50 o 
   4   1  19       66.94       89.03     26.18 o 
   5   1  19       99.96      138.89     30.76 o 
  -5   2  19        6.69       12.73     29.03 o 
  -4   2  19      251.14      239.31     33.53 o 
  -3   2  19      295.41      335.45     33.20 o 
  -2   2  19       38.77       48.11     22.84 o 
  -1   2  19      482.21      468.29     35.14 o 
   0   2  19      540.42      623.56     37.94 o 
   1   2  19      467.65      483.49     27.88 o 
   2   2  19       33.65       39.28     15.77 o 
   3   2  19      326.62      317.92     24.60 o 
   4   2  19      226.44      252.67     30.99 o 
   5   2  19        4.95       21.46     26.33 o 
  -5   3  19       43.47       33.31     30.12 o 
  -4   3  19       93.77      112.84     31.23 o 
  -3   3  19      180.21      239.76     32.99 o 
  -2   3  19       69.63       81.00     24.77 o 
  -1   3  19      307.30      337.86     34.00 o 
   0   3  19      318.37      328.52     30.07 o 
   1   3  19      277.10      319.08     30.58 o 
   2   3  19       99.33       83.72     16.89 o 
   3   3  19      127.28      127.05     19.33 o 
   4   3  19      101.68      112.15     20.11 o 
   5   3  19       58.16       64.13     27.32 o 
  -4   4  19       94.60       89.64     30.17 o 
  -3   4  19       50.58       51.15     30.04 o 
  -2   4  19      397.54      414.95     37.41 o 
  -1   4  19      580.40      631.43     42.81 o 
   0   4  19      142.02      165.90     27.03 o 
   1   4  19      485.42      459.10     36.44 o 
   2   4  19      419.82      397.17     32.63 o 
   3   4  19       34.33       35.56     16.29 o 
   4   4  19      101.10      121.59     20.80 o 
  -4   5  19       56.61       89.42     33.80 o 
  -3   5  19       55.07       80.79     28.92 o 
  -2   5  19      237.54      304.33     37.56 o 
  -1   5  19      220.88      211.29     42.98 o 
   0   5  19      225.15      232.49     31.16 o 
   1   5  19      233.60      217.62     29.17 o 
   2   5  19      210.59      198.85     26.94 o 
   3   5  19       74.50       80.73     23.90 o 
   4   5  19       76.84       68.08     24.51 o 
  -3   6  19      243.40      251.96     38.62 o 
  -2   6  19       27.27       76.78     30.27 o 
  -1   6  19      180.52      155.38     31.23 o 
   0   6  19      455.76      512.85     43.26 o 
   1   6  19      179.32      151.63     27.04 o 
   2   6  19       19.40       23.15     21.74 o 
   3   6  19      270.92      235.87     29.57 o 
  -3   7  19      129.09      146.46     37.29 o 
  -2   7  19      120.96      131.92     35.92 o 
  -1   7  19      218.66      216.46     36.66 o 
   0   7  19       59.69       31.49     25.84 o 
   1   7  19      249.29      227.91     30.65 o 
   2   7  19      126.47      133.70     28.19 o 
   3   7  19      151.15      177.61     31.23 o 
  -2   8  19      155.94      190.40     58.01 o 
  -1   8  19       34.18       33.88     30.56 o 
   0   8  19       14.41       23.63     28.21 o 
   1   8  19       29.91       34.09     26.76 o 
   2   8  19      179.80      123.62     31.65 o 
   0   0  20     1719.93     1812.89     81.41 o 
   1   0  20     1071.15     1169.22     39.39 o 
   2   0  20       89.36       99.74     24.47 o 
   3   0  20      455.51      450.19     37.80 o 
   4   0  20      140.29      157.36     29.88 o 
   5   0  20       22.54        9.29     29.10 o 
  -5   1  20       55.57       69.24     30.59 o 
  -4   1  20      393.85      488.04     42.40 o 
  -3   1  20      252.18      300.75     33.69 o 
  -2   1  20      180.75      178.23     28.14 o 
  -1   1  20      681.09      720.87     40.07 o 
   0   1  20     1094.20     1179.92     52.41 o 
   1   1  20      683.66      663.64     51.48 o 
   2   1  20      204.48      219.49     22.47 o 
   3   1  20      241.15      285.49     32.70 o 
   4   1  20      433.61      485.98     61.58 o 
   5   1  20       63.08       73.20     31.96 o 
  -5   2  20       89.54      158.63     55.88 o 
  -4   2  20       22.77       10.77     26.43 o 
  -3   2  20       47.46       60.12     26.84 o 
  -2   2  20     1229.87     1388.79     58.46 o 
  -1   2  20      533.67      545.47     39.18 o 
   0   2  20        0.01       25.25     21.09 o 
   1   2  20      498.57      509.31     29.63 o 
   2   2  20     1305.25     1227.07     58.65 o 
   3   2  20       62.29       66.17     22.75 o 
   4   2  20       25.80       47.44     24.64 o 
   5   2  20       58.50       76.31     29.43 o 
  -4   3  20      174.85      193.78     36.23 o 
  -3   3  20      239.74      279.83     35.30 o 
  -2   3  20      148.88      172.83     30.48 o 
  -1   3  20      315.43      415.86     36.80 o 
   0   3  20      587.08      618.13     45.93 o 
   1   3  20      342.47      379.32     32.67 o 
   2   3  20      162.15      169.37     20.69 o 
   3   3  20      280.28      295.26     25.40 o 
   4   3  20      186.87      184.49     28.36 o 
  -4   4  20       74.80       98.83     32.77 o 
  -3   4  20      390.54      399.45     40.38 o 
  -2   4  20       12.92       19.87     24.57 o 
  -1   4  20      385.18      432.19     39.34 o 
   0   4  20      329.10      345.17     35.32 o 
   1   4  20      360.25      406.26     39.82 o 
   2   4  20        6.73       15.54     18.31 o 
   3   4  20      448.73      406.23     33.78 o 
   4   4  20       79.51       99.60     21.52 o 
  -4   5  20      108.89      132.80     35.48 o 
  -3   5  20      177.54      170.59     32.72 o 
  -2   5  20      150.56      182.99     33.50 o 
  -1   5  20      110.75      105.04     28.72 o 
   0   5  20      181.51      164.62     30.49 o 
   1   5  20      141.38      155.72     28.91 o 
   2   5  20      160.10      170.07     27.79 o 
   3   5  20      158.54      155.56     27.25 o 
   4   5  20       98.01      106.63     28.04 o 
  -3   6  20       21.81       26.84     32.10 o 
  -2   6  20      224.13      255.78     39.50 o 
  -1   6  20      233.87      263.47     36.66 o 
   0   6  20       61.04       55.98     27.03 o 
   1   6  20      233.14      214.62     33.36 o 
   2   6  20      251.75      234.67     30.95 o 
   3   6  20       32.55       34.44     23.95 o 
  -2   7  20        9.00       15.58     33.37 o 
  -1   7  20      129.23      124.61     33.44 o 
   0   7  20       13.99       17.10     28.04 o 
   1   7  20      136.03      117.86     30.45 o 
   2   7  20        1.76       -1.80     23.75 o 
   0   8  20      301.82      264.10     58.35 o 
   1   0  21      553.67      579.34     38.98 o 
   2   0  21      579.73      628.49     41.41 o 
   3   0  21       68.46       73.28     25.59 o 
   4   0  21       69.72       86.52     30.56 o 
  -4   1  21       78.80      124.84     31.08 o 
  -3   1  21      141.36      171.13     30.61 o 
  -2   1  21      377.87      382.39     47.43 o 
  -1   1  21      202.61      191.42     28.28 o 
   0   1  21      208.56      226.72     23.21 o 
   1   1  21      223.85      223.99     34.63 o 
   2   1  21      339.20      371.60     33.84 o 
   3   1  21      187.09      221.22     31.20 o 
   4   1  21       62.18       71.74     26.50 o 
  -4   2  21      313.37      322.01     38.44 o 
  -3   2  21      355.76      388.37     39.33 o 
  -2   2  21       55.43       89.68     29.34 o 
  -1   2  21      191.14      203.48     29.29 o 
   0   2  21      854.92      975.00     49.47 o 
   1   2  21      185.37      187.14     49.17 o 
   2   2  21       44.21       36.42     20.29 o 
   3   2  21      285.38      318.41     33.00 o 
   4   2  21      299.09      285.08     60.32 o 
  -4   3  21       14.05       22.83     29.60 o 
  -3   3  21      231.93      286.44     36.61 o 
  -2   3  21      233.06      240.00     43.66 o 
  -1   3  21      325.97      340.23     35.59 o 
   0   3  21       94.11      103.33     26.65 o 
   1   3  21      297.60      346.80     34.31 o 
   2   3  21      281.43      284.39     31.69 o 
   3   3  21      206.13      232.85     29.10 o 
   4   3  21       27.92       27.04     24.73 o 
  -3   4  21      140.86      169.56     35.09 o 
  -2   4  21      289.33      301.63     37.85 o 
  -1   4  21      353.30      383.18     39.27 o 
   0   4  21       24.44       44.12     25.33 o 
   1   4  21      366.30      393.20     67.36 o 
   2   4  21      249.28      247.96     31.15 o 
   3   4  21      146.25      154.84     27.43 o 
  -3   5  21       68.28       57.12     32.75 o 
  -2   5  21      216.03      223.05     35.46 o 
  -1   5  21      145.81      161.08     31.52 o 
   0   5  21      161.06      148.35     31.08 o 
   1   5  21      147.29      152.62     29.61 o 
   2   5  21      193.95      187.11     29.43 o 
   3   5  21       91.95       93.92     40.66 o 
  -2   6  21        1.76      -10.18     31.65 o 
  -1   6  21      135.45      154.98     34.63 o 
   0   6  21      497.10      554.77     46.54 o 
   1   6  21      147.20      130.69     34.59 o 
   2   6  21        1.55       -5.94     22.44 o 
  -1   7  21      115.98      166.85     42.06 o 
   0   7  21       34.61       23.78     30.21 o 
   1   7  21      100.26       90.66     30.84 o 
   0   0  22      424.61      402.91     48.88 o 
   1   0  22      409.98      447.71     51.84 o 
   2   0  22        7.43        6.88     23.07 o 
   3   0  22      232.03      241.94     33.55 o 
   4   0  22        2.08        9.37     27.66 o 
  -4   1  22       36.81       24.49     29.48 o 
  -3   1  22       20.68       29.67     26.04 o 
  -2   1  22      106.89      105.51     27.39 o 
  -1   1  22      218.68      272.55     34.62 o 
   0   1  22      271.76      359.06     49.89 o 
   1   1  22      231.18      286.16     32.02 o 
   2   1  22       98.61      102.08     34.15 o 
   3   1  22       28.74       37.65     23.83 o 
   4   1  22       46.27       32.97     30.17 o 
  -4   2  22       25.28       37.86     30.14 o 
  -3   2  22        5.10        1.65     25.21 o 
  -2   2  22      810.99      964.16    139.34 o 
  -1   2  22      182.13      200.29     32.81 o 
   0   2  22        8.41       16.57     23.69 o 
   1   2  22      186.54      182.84     41.24 o 
   2   2  22      733.05      774.83     42.69 o 
   3   2  22        3.82      -26.19     32.11 o 
   4   2  22       11.21       23.70     27.32 o 
  -3   3  22       52.79       58.76     30.24 o 
  -2   3  22       64.64       76.10     27.80 o 
  -1   3  22      289.11      333.17     35.00 o 
   0   3  22      347.87      373.31     36.97 o 
   1   3  22      278.76      274.92     33.29 o 
   2   3  22       82.39       82.88     37.15 o 
   3   3  22       40.28       36.51     29.37 o 
  -3   4  22      243.13      268.92     39.60 o 
  -2   4  22       84.64      115.45     33.04 o 
  -1   4  22      435.91      514.30     45.30 o 
   0   4  22      251.43      251.44     34.07 o 
   1   4  22      433.41      445.10     39.37 o 
   2   4  22       94.63      118.82     40.66 o 
   3   4  22      220.98      250.62     46.15 o 
  -2   5  22       59.78       95.40     33.21 o 
  -1   5  22      101.93      136.33     34.67 o 
   0   5  22      404.71      427.35     54.01 o 
   1   5  22      100.00       82.97     28.26 o 
   2   5  22       33.67       32.59     25.80 o 
  -1   6  22      122.12      132.29     34.26 o 
   0   6  22        4.37       17.57     29.20 o 
   1   6  22      135.75      136.73     33.25 o 
   1   0  23      754.84      753.29     59.07 o 
   2   0  23       84.95      122.14     28.37 o 
   3   0  23      119.46      127.54     30.39 o 
  -3   1  23      133.87      177.67     36.27 o 
  -2   1  23      263.09      291.70     36.35 o 
  -1   1  23      285.71      320.62     35.86 o 
   0   1  23       57.04       58.07     35.37 o 
   1   1  23      265.12      266.57     42.69 o 
   2   1  23      276.89      269.24     44.43 o 
   3   1  23      160.88      173.62     34.76 o 
  -3   2  23      143.21      217.91     37.70 o 
  -2   2  23       12.91        7.45     25.07 o 
  -1   2  23       20.05       16.53     24.63 o 
   0   2  23     1459.91     1599.56     86.67 o 
   1   2  23       20.94       27.55     35.66 o 
   2   2  23       11.18       -3.63     29.45 o 
   3   2  23      150.14      177.58     41.14 o 
  -3   3  23      153.76      158.55     34.43 o 
  -2   3  23      239.61      258.30     38.72 o 
  -1   3  23      120.97      127.71     31.78 o 
   0   3  23       83.84      100.71     28.79 o 
   1   3  23      119.50      144.07     43.12 o 
   2   3  23      255.43      285.57     48.31 o 
   3   3  23      194.38      230.61     50.66 o 
  -2   4  23       86.94      102.04     34.48 o 
  -1   4  23      529.24      647.09     49.17 o 
   0   4  23        5.48        2.25     25.68 o 
   1   4  23      543.00      605.80     46.27 o 
   2   4  23       88.27      117.04     43.79 o 
  -1   5  23       47.46       28.23     31.30 o 
   0   5  23       66.86       92.53     32.46 o 
   1   5  23       59.36       53.16     30.27 o 
   1   0  24      203.23      257.07     43.39 o 
   2   0  24       24.17       32.41     36.38 o 
  -2   1  24      146.70      161.45     32.31 o 
  -1   1  24      182.48      190.22     46.01 o 
   0   1  24      272.79      265.30     48.83 o 
   2   1  24      128.33      109.54     37.16 o 
  -2   2  24      462.21      467.25     72.85 o 
  -1   2  24       40.74       52.34     27.37 o 
   0   2  24       38.89       53.24     41.03 o 
   1   2  24       53.55       63.85     40.23 o 
  -2   3  24       62.73       81.25     34.80 o 
  -1   3  24      208.95      259.62     47.65 o 
   0   3  24      150.81      187.18     34.77 o 
   1   3  24      235.50      282.20     55.92 o 
   2   3  24       58.78       49.95     40.19 o 
  -1   4  24      221.17      227.92     37.26 o 
   0   4  24        6.32        2.34     27.60 o 
   1   4  24      197.02      243.73     55.23 o 
   1   0  25      341.35      390.80     54.94 o 
  -1   1  25      175.08      182.09     47.07 o 
   0   1  25        2.29       -6.34     37.13 o 
  -1   2  25        6.88      -27.29     37.81 o 
   0   2  25      497.55      518.32     62.95 o 
                                                 
